# Supplementary material for: Hybridizing anomalous Nernst effect in artificially tilted multilayer based on magnetic topological material
Source: Nat Commun. 2024 Nov 14;15:9643. doi: 10.1038/s41467-024-53723-2 (PMC11564512; doi:10.1038/s41467-024-53723-2)
Supplement: Supplementary file 3 — Source Data [file 41467_2024_53723_MOESM3_ESM.xlsx]

## Sheet: Fig3
Fig.3e				Fig.3f				Fig.3g			Fig.3h			Fig.3m				Fig.3m				Fig.3o			Fig.3p
x (mm)	A at 10Hz (mK)	A at 2 Hz (mK)		x (mm)	f at 10Hz (deg)	f at 2Hz (deg)		f (Hz)	A_ave (mK)		f (Hz)	f_ave (deg)		x (mm)	A at 10Hz (mK)	A at 2 Hz (mK)		x (mm)	f at 10Hz (deg)	f at 2Hz (deg)		f (Hz)	A_ave (mK)		f (Hz)	f_ave (deg)
7650	76.2017	1032.72		7650	-77.5253	201.114		0.2	930.851		0.2	199.542		7650	65.6103	1405.24		7650	-62.109	221.097		0.2	1022.94		0.2	205.194
7635	78.5665	1048.17		7635	-78.6134	200.96		0.5	728.958		0.5	220.982		7635	66.81	1415.08		7635	-63.0751	220.896		0.5	793.829		0.5	223.479
7620	81.1303	1061.34		7620	-79.5229	200.814		1	476.395		1	239.204		7620	69.0697	1426.57		7620	-64.0189	220.688		1	512.685		1	239.742
7605	82.2221	1066.33		7605	-80.2501	200.757		2	259.544		2	250.381		7605	71.0421	1434.98		7605	-65.0292	220.47		2	282.166		2	249.11
7590	84.4799	1065.31		7590	-81.0878	200.802		5	112.871		5	252.863		7590	72.8183	1441.05		7590	-66.0613	220.254		5	125.854		5	250.434
7575	87.0476	1075.6		7575	-82.0794	200.631		10	60.1813		10	250.152		7575	74.2057	1445.34		7575	-66.989	220.049		10	68.723		10	246.989
7560	89.3137	1106.78		7560	-82.7727	200.527								7560	75.416	1449.14		7560	-67.929	219.824
7545	92.6769	1117.81		7545	-83.9367	200.431								7545	78.0206	1457.37		7545	-68.9362	219.617
7530	95.1062	1117.32		7530	-84.8804	200.176								7530	79.3872	1467.22		7530	-69.902	219.411
7515	98.1247	1140.01		7515	-85.6457	200.166								7515	81.7534	1477.46		7515	-70.8177	219.187
7500	101.423	1152.81		7500	-86.1803	199.961								7500	82.6453	1487.14		7500	-71.6122	218.972
7485	102.816	1157.22		7485	-87.0388	199.827								7485	85.4339	1495.75		7485	-72.4874	218.764
7470	108.203	1197.61		7470	-88.1384	199.584								7470	86.8784	1506.99		7470	-73.298	218.562
7455	113.644	1234.11		7455	-89.2463	199.542								7455	89.6019	1518.46		7455	-74.1289	218.354
7440	113.673	1224.52		7440	269.858	199.314								7440	91.8637	1530.7		7440	-74.9859	218.144
7425	114.885	1207.07		7425	268.816	199.199								7425	94.2913	1543.91		7425	-75.9122	217.939
7410	116.105	1217.41		7410	267.673	199.169								7410	96.7497	1551.8		7410	-76.8177	217.724
7395	119.585	1222.43		7395	266.289	198.967								7395	98.1507	1555.43		7395	-77.8037	217.518
7380	122.788	1234.31		7380	265.064	198.85								7380	100.856	1562.2		7380	-78.7026	217.317
7365	125.888	1253.96		7365	264.082	198.835								7365	102.533	1569.69		7365	-79.5762	217.107
7350	129.445	1269.29		7350	263.031	198.662								7350	105.148	1576.42		7350	-80.4891	216.909
7335	132.764	1276.42		7335	262.084	198.445								7335	107.145	1581.35		7335	-81.4623	216.702
7320	134.48	1284.48		7320	261.323	198.458								7320	109.342	1589.66		7320	-82.4427	216.499
7305	137.412	1283.6		7305	260.303	198.453								7305	112.465	1597.77		7305	-83.4035	216.286
7290	140.909	1291.18		7290	259.05	198.324								7290	114.935	1603.25		7290	-84.3847	216.091
7275	144.177	1301.96		7275	257.857	198.241								7275	116.904	1609.64		7275	-85.3867	215.873
7260	146.167	1298.75		7260	256.756	198.032								7260	120.293	1618.24		7260	-86.3348	215.667
7245	148.673	1300.39		7245	255.57	197.936								7245	122.81	1628.18		7245	-87.2873	215.459
7230	150.289	1299.1		7230	254.365	197.954								7230	126.122	1637.3		7230	-88.2677	215.257
7215	156.086	1321.62		7215	253.316	197.624								7215	128.719	1645.74		7215	-89.2587	215.061
7200	160.287	1353.32		7200	252.249	197.551								7200	131.87	1652.2		7200	269.793	214.856
7185	164.426	1353.19		7185	250.947	197.431								7185	134.701	1661.2		7185	268.834	214.667
7170	167.162	1341.01		7170	249.498	197.332								7170	137.057	1667.87		7170	267.95	214.464
7155	172.996	1359.17		7155	248.384	197.201								7155	140.112	1674.87		7155	267.035	214.269
7140	181.544	1398.86		7140	247.49	197.089								7140	143.208	1681.83		7140	266.102	214.082
7125	188.703	1425.76		7125	247.005	196.885								7125	146.266	1685.81		7125	265.138	213.878
7110	193.318	1438.33		7110	246.883	196.812								7110	149.373	1688.56		7110	264.06	213.691
7095	198.348	1470.14		7095	246.627	196.79								7095	152.522	1696.02		7095	262.927	213.487
7080	203.335	1477.17		7080	245.579	196.674								7080	156.261	1701.7		7080	261.809	213.294
7065	209.566	1489.78		7065	243.49	196.588								7065	159.451	1711.12		7065	260.719	213.09
7050	215.343	1489.94		7050	241.537	196.42								7050	162.64	1721.94		7050	259.716	212.881
7035	220.92	1500.58		7035	239.676	196.313								7035	167.514	1731.57		7035	258.665	212.691
7020	224.468	1501.55		7020	238.419	196.211								7020	171.474	1741.01		7020	257.633	212.491
7005	228.39	1502.5		7005	237.301	196.084								7005	176.2	1752.74		7005	256.615	212.286
6990	234.769	1510.03		6990	236.223	195.999								6990	180.558	1765.13		6990	255.578	212.108
6975	240.158	1515.23		6975	235.136	195.942								6975	185.351	1775.74		6975	254.548	211.914
6960	245.8	1511.39		6960	234.023	195.814								6960	189.898	1787.63		6960	253.504	211.708
6945	254.274	1530.81		6945	232.582	195.684								6945	195.164	1798.64		6945	252.405	211.527
6930	264.062	1561.24		6930	231.199	195.578								6930	199.101	1809.43		6930	251.35	211.316
6915	273.211	1582.86		6915	230.023	195.449								6915	204.588	1818.84		6915	250.291	211.122
6900	280.21	1587.89		6900	228.853	195.287								6900	210.064	1829.38		6900	249.197	210.932
6885	285.06	1594.37		6885	227.518	195.194								6885	213.977	1837.99		6885	248.143	210.732
6870	295.269	1598.1		6870	226.076	195.069								6870	220.474	1851.45		6870	246.962	210.542
6855	300.531	1598.22		6855	224.484	194.972								6855	225.989	1862.34		6855	245.829	210.341
6840	313.954	1614.28		6840	222.875	194.751								6840	232.282	1874.09		6840	244.634	210.153
6825	330.114	1650.73		6825	221.242	194.573								6825	237.488	1884.58		6825	243.399	209.95
6810	343.223	1667.52		6810	219.6	194.458								6810	242.575	1888.53		6810	242.219	209.744
6795	358.974	1689.61		6795	218.011	194.303								6795	249.305	1898.26		6795	240.998	209.554
6780	372.909	1706.33		6780	216.609	194.143								6780	255.79	1910.24		6780	239.812	209.351
6765	377.73	1687.63		6765	215.669	194.045								6765	263.902	1921.36		6765	238.622	209.163
6750	387.794	1702.77		6750	214.888	193.968								6750	269.941	1929.34		6750	237.454	208.964
6735	398.993	1714.47		6735	214.063	193.834								6735	276.183	1938.48		6735	236.28	208.758
6720	398.658	1697.9		6720	213.763	193.826								6720	284.355	1951.07		6720	234.99	208.572
6705	390.06	1662.96		6705	213.727	193.811								6705	292.481	1960.14		6705	233.723	208.366
6690	383.812	1640.19		6690	214.4	193.851								6690	300.049	1972.65		6690	232.498	208.157
6675	365.586	1615.3		6675	215.506	193.997								6675	308.114	1981.52		6675	231.271	207.963
6660	342.936	1570.01		6660	217.365	194.213								6660	314.931	1984.74		6660	230.093	207.76
6645	314.318	1509.58		6645	219.598	194.439								6645	324.078	1994.17		6645	228.858	207.563
6630	277.654	1416.76		6630	222.664	194.789								6630	333.582	2006.96		6630	227.701	207.354
6615	247.649	1349.46		6615	226.116	195.168								6615	342.042	2014		6615	226.575	207.153
6600	222.752	1308.85		6600	229.944	195.632								6600	351.146	2021.31		6600	225.41	206.947
6585	199.524	1260.98		6585	234.097	195.994								6585	360.816	2029.71		6585	224.124	206.736
6570	175.817	1205.31		6570	238.785	196.429								6570	371.202	2035.31		6570	222.809	206.524
6555	153.765	1146.57		6555	244.18	196.896								6555	383.088	2047.83		6555	221.464	206.288
6540	133.095	1064.25		6540	249.366	197.249								6540	396.71	2062.2		6540	220.133	206.048
6525	122.824	1040.71		6525	253.587	197.615								6525	413.433	2084.04		6525	218.733	205.781
6510	112.054	1023.23		6510	257.563	197.799								6510	433.385	2110.46		6510	217.303	205.479
6495	102.612	993.32		6495	262.099	198.169								6495	452.648	2133.34		6495	215.959	205.164
6480	93.7849	973.211		6480	266.493	198.542								6480	466.739	2141.21		6480	214.935	204.877
6465	86.9857	944.19		6465	-89.2793	198.818								6465	475.293	2133.7		6465	214.177	204.646
6450	79.1805	911.518		6450	-85.3804	199.232								6450	478.476	2119.45		6450	213.65	204.483
6435	71.0761	876.732		6435	-81.1134	199.587								6435	478.881	2101.75		6435	213.294	204.378
6420	65.0663	844.579		6420	-77.6287	199.976								6420	473.572	2077.68		6420	213.208	204.346
6405	58.8983	816.129		6405	-73.1662	200.454								6405	459.349	2040.02		6405	213.619	204.407
6390	52.7718	787.191		6390	-68.8845	200.781								6390	436.472	1990.14		6390	214.597	204.61
6375	48.1168	758.52		6375	-65.3915	201.159								6375	403.009	1927.23		6375	216.529	204.961
6360	42.6934	730.071		6360	-61.9281	201.585								6360	362.376	1848.56		6360	219.509	205.516
6345	38.1933	699.634		6345	-60.4452	201.826								6345	319.646	1766.9		6345	223.522	206.191
6330	33.6184	679.785		6330	-58.55	202.115								6330	279.94	1684.23		6330	228.012	206.905
6315	29.8685	675.296		6315	-60.5971	202.36								6315	245.343	1608.66		6315	232.773	207.608
6300	26.2888	653.685		6300	-61.6536	202.423								6300	217.919	1540.79		6300	237.486	208.311
6285	23.2698	633.314		6285	-63.7007	202.897								6285	193.514	1474.82		6285	242.146	208.988
6270	19.7481	612.083		6270	-66.6085	203.152								6270	171.676	1414.36		6270	246.695	209.654
6255	16.977	596.26		6255	-67.1986	203.552								6255	153.869	1356.2		6255	251.096	210.308
6240	14.9096	577.773		6240	-66.2707	204.141								6240	138.654	1306.67		6240	255.257	210.939
6225	13.3655	553.316		6225	-60.6179	204.587								6225	124.49	1259.72		6225	259.235	211.578
6210	11.7284	538.069		6210	-57.9124	204.874								6210	111.793	1210.08		6210	263.059	212.206
6195	10.3149	518.756		6195	-58.7476	205.302								6195	100.501	1164.89		6195	266.829	212.84
6180	9.02361	503.897		6180	-62.2851	205.787								6180	90.4301	1122.62		6180	-89.5549	213.469
6165	8.03568	478.607		6165	-56.7019	206.19								6165	81.7334	1084.96		6165	-86.2068	214.093
6150	7.34328	459.86		6150	-56.5102	206.704								6150	72.844	1046.28		6150	-83.0511	214.719
6135	7.01232	457.699		6135	-56.5666	207.3								6135	65.2213	1009.99		6135	-80.1766	215.348
6120	5.98554	447.063		6120	-62.8903	207.569								6120	58.6601	976.972		6120	-77.4043	215.955
6105	5.16118	438.329		6105	-67.2333	207.8								6105	52.0277	944.201		6105	-74.7969	216.582
6090	5.63575	426.548		6090	-72.2824	208.176								6090	46.6817	913.157		6090	-72.1777	217.227
6075	5.31673	408.796		6075	-70.922	208.628								6075	41.8704	883.328		6075	-69.34	217.88
6060	4.98973	388.205		6060	-75.5678	209.111								6060	37.3998	853.488		6060	-66.4541	218.539
6045	4.73776	379.503		6045	-86.9973	209.67								6045	33.0063	824.905		6045	-64.0897	219.209
6030	4.85639	372.048		6030	260.298	209.98								6030	29.4106	799.765		6030	-62.5015	219.847
6015	4.94206	364.686		6015	259.65	210.405								6015	25.9371	775.049		6015	-62.1077	220.467
6000	5.04458	355.137		6000	251.91	210.869								6000	22.4432	753.131		6000	-63.0542	221.052
5985	5.41998	346.277		5985	244.66	211.392								5985	19.188	732.399		5985	-65.9184	221.629
5970	6.9777	337.866		5970	229.454	211.417								5970	16.3446	711.895		5970	-71.601	222.219
5955	8.49871	328.456		5955	216.655	211.536								5955	13.7109	693.515		5955	-80.0238	222.782
5940	10.5692	324.637		5940	208.558	211.692								5940	11.9928	674.374		5940	268.121	223.321
5925	12.6984	320.458		5925	203.154	212.086								5925	10.8157	657.453		5925	255.327	223.878
5910	13.7433	317.4		5910	199.774	212.319								5910	10.441	640.074		5910	242.914	224.459
5895	14.1574	309.278		5895	199.763	212.781								5895	10.3194	621.456		5895	233.817	225.106
5880	14.2996	304.853		5880	200.379	212.893								5880	10.1509	603.552		5880	227.34	225.744
5865	13.5011	302.779		5865	199.679	213.307								5865	9.9601	587.652		5865	223.615	226.427
5850	12.9017	302.288		5850	199.002	213.665								5850	9.4637	570.974		5850	220.915	227.147
5835	13.3636	295.014		5835	195.547	213.887								5835	9.14554	554.847		5835	218.957	227.82
5820	15.1692	292.093		5820	192.781	213.834								5820	9.15007	539.664		5820	216.024	228.503
5805	15.8664	293.263		5805	190.618	214.119								5805	9.33628	525.712		5805	213.545	229.184
5790	15.9705	285.94		5790	188.788	214.08								5790	9.49197	513.567		5790	211.535	229.779
5775	16.308	280.165		5775	186.025	214.176								5775	9.60948	501.856		5775	209.611	230.403
5760	17.2803	281.049		5760	184.218	214.205								5760	9.93331	490.103		5760	207.837	231.007
5745	17.7441	283.229		5745	181.935	214.475								5745	10.5704	480.185		5745	205.077	231.521
5730	17.5087	275.913		5730	181.416	214.3								5730	11.6561	471.44		5730	202.158	231.947
5715	16.4105	274.15		5715	178.431	214.402								5715	12.9627	463.353		5715	199.76	232.32
5700	16.071	278.159		5700	175.62	214.884								5700	13.9313	454.284		5700	197.901	232.729
5685	16.0457	282.599		5685	172.347	215.067								5685	14.9231	446.526		5685	196.092	233.075
5670	15.7971	280.668		5670	169.618	214.814								5670	16.0778	438.805		5670	194.479	233.403
5655	16.9914	284.625		5655	166.597	215.045								5655	17.5134	433.152		5655	192.798	233.619
5640	17.5724	281.266		5640	164.127	214.913								5640	19.0899	427.904		5640	191.188	233.828
5625	17.3282	280.692		5625	162.75	214.753								5625	20.7519	424.314		5625	189.971	233.958
5610	17.9648	279.709		5610	160.302	214.62								5610	21.9075	419.111		5610	188.946	234.066
5595	18.4277	282.289		5595	158.527	214.387								5595	22.5775	413.05		5595	188.196	234.269
5580	18.726	282.849		5580	155.004	214.565								5580	22.819	408.713		5580	187.442	234.391
5565	19.298	281.031		5565	152.448	214.517								5565	22.7388	405.245		5565	186.517	234.562
5550	19.8535	276.262		5550	150.518	214.147								5550	22.6877	402.406		5550	185.358	234.711
5535	21.0136	278.459		5535	149.869	214.089								5535	22.0703	397.293		5535	184.252	234.936
5520	21.1175	286.436		5520	146.369	213.97								5520	21.4977	394.276		5520	182.817	235.046
5505	21.4981	294.26		5505	141.764	213.599								5505	21.0514	391.457		5505	181.15	235.171
5490	21.429	302.578		5490	137.41	213.857								5490	20.4677	388.592		5490	179.207	235.219
5475	21.2384	305.294		5475	131.84	213.195								5475	20.023	386.118		5475	177.072	235.281
5460	22.0796	312.426		5460	126.623	212.924								5460	19.5133	383.577		5460	174.768	235.239
5445	22.3709	323.157		5445	124.28	213.145								5445	19.1715	382.189		5445	172.146	235.161
5430	23.3784	325.102		5430	123.398	212.343								5430	19.0552	381.355		5430	169.487	235.051
5415	25.0145	328.102		5415	122.739	211.894								5415	19.1069	379.442		5415	167.035	234.877
5400	26.4243	338.302		5400	122.178	211.661								5400	19.6052	379.072		5400	164.619	234.636
5385	26.813	347.459		5385	121.501	211.544								5385	20.5326	380.347		5385	162.502	234.279
5370	27.4665	352.148		5370	119.466	211.479								5370	21.5147	381.429		5370	160.521	233.906
5355	28.2006	348.299		5355	115.336	210.987								5355	21.9415	382.68		5355	158.39	233.527
5340	27.4098	354.749		5340	110.665	210.886								5340	22.3471	384.777		5340	155.763	233.155
5325	28.3462	358.799		5325	104.795	210.735								5325	22.6187	385.891		5325	153.087	232.823
5310	29.584	366.035		5310	97.4721	210.567								5310	23.0889	386.376		5310	150.075	232.448
5295	30.0032	373.351		5295	90.397	210.538								5295	23.1109	388.361		5295	147.19	232.044
5280	31.2028	376.593		5280	84.9443	210.213								5280	23.8345	390.428		5280	144.379	231.62
5265	33.0653	387.443		5265	81.807	210.229								5265	23.9576	393.603		5265	141.315	231.137
5250	34.6058	392.718		5250	77.888	210.032								5250	24.4051	396.655		5250	138.216	230.679
5235	35.6514	402.011		5235	74.5677	209.908								5235	24.9784	400.422		5235	135.004	230.223
5220	37.2259	408.565		5220	70.7692	209.445								5220	25.1622	403.594		5220	131.432	229.744
5205	38.4173	414.921		5205	67.0983	209.278								5205	25.6376	407.466		5205	128.186	229.258
5190	39.7067	415.103		5190	63.7286	209.069								5190	26.3887	411.727		5190	124.795	228.753
5175	41.5879	430.038		5175	60.6753	209.072								5175	26.6127	415.274		5175	122.031	228.227
5160	44.9851	436.354		5160	58.2416	208.631								5160	27.3267	419.588		5160	119.161	227.702
5145	44.6252	445.595		5145	55.5021	208.431								5145	28.287	424.823		5145	116.661	227.159
5130	46.2648	455.231		5130	52.3186	208.229								5130	29.1682	429.804		5130	113.957	226.608
5115	49.2121	465.027		5115	50.0883	207.975								5115	29.8356	435.909		5115	111.231	226.028
5100	49.6782	476.483		5100	46.9657	207.718								5100	30.536	442.003		5100	108.63	225.538
5085	51.8389	493.693		5085	44.6641	207.42								5085	31.5758	447.296		5085	105.847	225.007
5070	53.1584	500.061		5070	41.7215	207.383								5070	31.9557	454.082		5070	102.86	224.481
5055	54.5679	501.348		5055	39.0389	207.076								5055	32.8093	460.705		5055	99.8309	223.968
5040	55.5379	513.339		5040	36.3901	207.127								5040	33.7584	466.921		5040	96.1797	223.47
5025	56.1779	520.09		5025	34.2681	206.79								5025	34.8838	473.898		5025	92.3497	222.979
5010	56.1353	520.061		5010	32.8718	206.474								5010	35.5727	480.858		5010	88.948	222.484
4995	58.0488	532.505		4995	31.0237	206.268								4995	36.3926	487.683		4995	85.6524	222.004
4980	57.5024	535.79		4980	28.8393	206.057								4980	37.7144	495.418		4980	82.4863	221.512
4965	58.1499	543.29		4965	26.6179	205.936								4965	38.3881	503.529		4965	79.6011	221.021
4950	57.9443	544.355		4950	24.025	205.876								4950	39.8607	512.705		4950	76.3889	220.548
4935	58.739	543.135		4935	21.1201	205.609								4935	41.1057	519.598		4935	73.1559	220.125
4920	59.5452	552.145		4920	18.5518	205.787								4920	42.2076	527.269		4920	69.8763	219.654
4905	60.0387	552.695		4905	16.0251	205.472								4905	43.3707	536.211		4905	66.5918	219.219
4890	58.9157	557.726		4890	14.0867	205.366								4890	44.7854	544.608		4890	63.1171	218.777
4875	59.1984	571.843		4875	12.7689	205.225								4875	46.3543	552.836		4875	59.9306	218.417
4860	58.1785	586.999		4860	11.0802	205.05								4860	47.7396	560.901		4860	56.9204	218.028
4845	56.4513	606.292		4845	9.60344	204.783								4845	49.3741	569.329		4845	53.9937	217.666
4830	52.7511	617.387		4830	8.37659	204.622								4830	50.0361	578.851		4830	50.9971	217.226
4815	50.6757	634.345		4815	7.12864	204.329								4815	52.18	588.553		4815	47.9055	216.851
4800	46.8914	648.29		4800	5.87579	204.352								4800	53.2083	597.668		4800	44.8841	216.449
4785	43.0716	642.028		4785	4.81664	204.051								4785	55.154	606.085		4785	41.8728	216.078
4770	38.1174	633.737		4770	3.3276	203.934								4770	55.8433	614.217		4770	39.0051	215.74
4755	33.2246	618.843		4755	2.01796	203.909								4755	57.903	623.213		4755	35.928	215.379
4740	30.1826	611.84		4740	0.577931	203.639								4740	59.3844	633.964		4740	32.9345	215.022
4725	28.3714	610.988		4725	-1.378	203.4								4725	61.052	643.569		4725	30.0207	214.719
4710	27.107	599.002		4710	-2.8198	203.205								4710	63.186	653.897		4710	27.3969	214.399
4695	24.3063	577.671		4695	-4.7094	202.971								4695	64.1556	663.747		4695	24.9645	214.026
4680	25.1006	623.777		4680	-5.481	202.688								4680	64.5258	674.841		4680	22.7694	213.691
4665	27.0652	680.843		4665	-6.2505	202.423								4665	65.2909	684.48		4665	20.7915	213.363
4650	27.6789	706.201		4650	-7.8398	202.202								4650	65.1393	693.578		4650	18.7719	213.012
4635	28.1686	720.447		4635	-8.7648	202.032								4635	65.7146	705.138		4635	16.8161	212.708
4620	27.524	740.249		4620	-9.5548	202.091								4620	65.8459	717.977		4620	14.8313	212.417
4605	28.153	756.196		4605	-10.7126	202.001								4605	65.1398	729.165		4605	12.9087	212.056
4590	28.4976	772.542		4590	-12.1489	201.865								4590	64.2611	740.363		4590	11.254	211.758
4575	28.4114	777.222		4575	-13.8585	201.717								4575	62.601	751.016		4575	9.74757	211.404
4560	27.7888	768.907		4560	-15.5589	201.522								4560	60.6574	761.225		4560	8.30283	211.081
4545	27.9307	770.347		4545	-17.5445	201.524								4545	57.8951	773.899		4545	7.04296	210.768
4530	28.468	784.93		4530	-19.7188	201.541								4530	54.5772	785.611		4530	5.88236	210.446
4515	29.4365	804.387		4515	-20.7668	201.524								4515	52.4567	798.196		4515	4.67778	210.163
4500	29.8839	821.15		4500	-22.2456	201.447								4500	49.7433	808.851		4500	3.35797	209.894
4485	29.4527	836.837		4485	-24.0134	201.396								4485	47.7415	820.511		4485	1.98753	209.63
4470	30.266	850.168		4470	-25.3897	201.289								4470	45.2352	830.435		4470	0.479636	209.408
4455	30.5772	860.369		4455	-27.0859	201.272								4455	43.3379	838.135		4455	-1.0964	209.182
4440	30.8821	860.852		4440	-29.0707	201.124								4440	42.0399	846.546		4440	-2.8061	208.969
4425	30.7939	865.404		4425	-30.5024	201.151								4425	40.4976	853.612		4425	-4.3612	208.793
4410	31.1926	877.689		4410	-32.3141	201.063								4410	38.7479	856.456		4410	-5.9932	208.605
4395	32.7534	894.792		4395	-33.248	200.955								4395	37.6367	858.474		4395	-7.5073	208.466
4380	34.1836	909.98		4380	-33.6722	200.987								4380	36.5533	861.731		4380	-8.6852	208.345
4365	34.985	912.199		4365	-34.6992	200.82								4365	36.252	868.329		4365	-10.1095	208.204
4350	35.7215	927.136		4350	-36.0191	200.941								4350	35.5784	876.372		4350	-11.4466	208.072
4335	36.9472	931.821		4335	-36.6843	200.722								4335	35.054	884.323		4335	-12.9023	207.966
4320	39.7551	950.156		4320	-37.4261	200.82								4320	34.895	891.908		4320	-14.4636	207.839
4305	39.1292	955.8		4305	-39.0287	200.732								4305	34.6238	899.594		4305	-16.2632	207.688
4290	39.3988	956.06		4290	-40.1274	200.664								4290	34.9342	907.628		4290	-18.0081	207.576
4275	40.2699	954.369		4275	-41.6496	200.635								4275	34.9596	916.324		4275	-19.7169	207.438
4260	40.5843	956.884		4260	-43.2029	200.625								4260	35.4349	923.611		4260	-21.4611	207.323
4245	40.9408	958.012		4245	-44.7806	200.435								4245	35.3212	931.835		4245	-23.1518	207.191
4230	42.0398	972.68		4230	-46.1834	200.386								4230	35.2267	939.972		4230	-24.8469	207.065
4215	42.6108	973.714		4215	-47.167	200.258								4215	36.0211	949.294		4215	-26.6755	206.934
4200	42.9308	983.878		4200	-48.0161	200.286								4200	36.1541	958.182		4200	-28.4661	206.82
4185	43.6448	996.574		4185	-49.4835	200.245								4185	36.89	968.346		4185	-30.1847	206.706
4170	45.7697	1021.71		4170	-50.8902	200.159								4170	37.1314	976.603		4170	-31.7601	206.568
4155	47.8259	1026.75		4155	-52.0158	200.056								4155	37.8542	983.684		4155	-33.3627	206.463
4140	48.1501	1036.12		4140	-53.3373	200.022								4140	38.7143	991.686		4140	-34.8795	206.346
4125	48.6036	1038.55		4125	-54.5277	199.886								4125	39.3203	1000.79		4125	-36.3256	206.234
4110	49.2708	1032.94		4110	-56.1922	199.773								4110	40.2096	1011.17		4110	-37.8348	206.104
4095	49.7647	1040.05		4095	-57.4467	199.771								4095	41.0535	1020.31		4095	-39.2976	205.987
4080	50.9019	1034.88		4080	-58.3177	199.665								4080	42.0911	1029.28		4080	-40.6803	205.885
4065	50.9619	1038.23		4065	-59.182	199.594								4065	42.8651	1037.5		4065	-41.8893	205.757
4050	53.2489	1061.41		4050	-59.7429	199.646								4050	43.8208	1044.92		4050	-43.1835	205.644
4035	55.4078	1081.23		4035	-60.3093	199.584								4035	44.9146	1054.34		4035	-44.4211	205.559
4020	57.4634	1094.73		4020	-60.7872	199.474								4020	45.5233	1063.02		4020	-45.6549	205.441
4005	59.617	1123.13		4005	-60.9479	199.445								4005	46.9574	1072.37		4005	-46.9853	205.317
3990	61.865	1135.07		3990	-61.4537	199.343								3990	47.9106	1081.63		3990	-48.2176	205.217
3975	62.6619	1149.55		3975	-62.05	199.302								3975	48.785	1089.52		3975	-49.3793	205.108
3960	63.8917	1162.55		3960	-62.9483	199.235								3960	50.4714	1097.89		3960	-50.4766	204.987
3945	66.2853	1173.87		3945	-64.0848	199.174								3945	51.06	1107.97		3945	-51.534	204.882
3930	67.4064	1187.96		3930	-64.9233	199.178								3930	52.5792	1116.43		3930	-52.6257	204.79
3915	68.9391	1196.65		3915	-66.11	199.042								3915	53.8341	1125.44		3915	-53.5963	204.665
3900	71.221	1198.66		3900	-67.1289	198.971								3900	54.6949	1133.92		3900	-54.6357	204.568
3885	72.4584	1208.26		3885	-67.9171	198.847								3885	56.3781	1142.21		3885	-55.6406	204.465
3870	73.7765	1220.85		3870	-68.4762	198.84								3870	58.0438	1151.38		3870	-56.7417	204.36
3855	76.476	1233.68		3855	-69.2597	198.8								3855	59.3032	1160.75		3855	-57.7608	204.256
3840	77.449	1244.24		3840	-70.2468	198.73								3840	60.884	1169.42		3840	-58.7577	204.138
3825	79.3932	1258.59		3825	-71.4566	198.652								3825	61.9713	1177.22		3825	-59.6681	204.048
3810	81.8217	1263.02		3810	-72.8571	198.6								3810	63.2675	1185.82		3810	-60.4935	203.954
3795	83.8148	1270.82		3795	-73.8093	198.551								3795	64.586	1196.9		3795	-61.31	203.855
3780	85.9405	1274.81		3780	-74.7158	198.463								3780	66.5033	1208.4		3780	-62.1988	203.733
3765	86.5051	1286.37		3765	-75.5684	198.417								3765	68.6528	1218.25		3765	-63.0117	203.649
3750	86.8539	1289.74		3750	-76.2531	198.293								3750	69.6422	1226		3750	-63.8574	203.536
3735	89.632	1304.15		3735	-77.0865	198.267								3735	71.3762	1237.76		3735	-64.82	203.44
3720	91.6999	1300.58		3720	-78.1255	198.244								3720	72.627	1247.1		3720	-65.7572	203.341
3705	90.2806	1280.44		3705	-79.2676	198.177								3705	74.5441	1257.1		3705	-66.6893	203.237
3690	92.0372	1279.55		3690	-80.7138	198.056								3690	76.4882	1265.51		3690	-67.599	203.133
3675	94.4034	1281.2		3675	-82.099	197.975								3675	77.9496	1275.72		3675	-68.4767	203.041
3660	95.1608	1272.52		3660	-83.3746	197.948								3660	80.1427	1286.88		3660	-69.3362	202.952
3645	95.9723	1263.96		3645	-84.3938	197.841								3645	81.7577	1297.49		3645	-70.3091	202.855
3630	97.8639	1271.83		3630	-85.4299	197.829								3630	84.0817	1308.82		3630	-71.166	202.758
3615	100.827	1286.95		3615	-86.4983	197.723								3615	85.6047	1318.64		3615	-72.1457	202.664
3600	102.967	1286.67		3600	-87.6039	197.655								3600	87.5905	1326.17		3600	-73.1005	202.548
3585	103.698	1289.67		3585	-88.6747	197.597								3585	89.3796	1334.22		3585	-74.0464	202.446
3570	107.096	1306.75		3570	-89.5598	197.492								3570	91.5209	1344.52		3570	-74.9605	202.352
3555	112.812	1333.62		3555	269.54	197.37								3555	94.1217	1355.72		3555	-75.8976	202.261
3540	116.684	1361.59		3540	268.658	197.26								3540	96.0288	1365.95		3540	-76.8256	202.147
3525	121.632	1382.04		3525	267.795	197.211								3525	98.0854	1374.75		3525	-77.7657	202.067
3510	123.475	1390.82		3510	266.801	197.211								3510	99.7296	1383.15		3510	-78.7771	201.969
3495	123.436	1388.71		3495	265.775	197.076								3495	101.817	1390.9		3495	-79.7689	201.873
3480	127.798	1400.89		3480	264.638	197.014								3480	104.215	1400.91		3480	-80.7263	201.767
3465	129.643	1410.08		3465	263.472	196.921								3465	107.47	1412.37		3465	-81.7061	201.653
3450	133.923	1416.77		3450	262.321	196.869								3450	110.286	1424.54		3450	-82.6659	201.559
3435	135.201	1420.97		3435	261.167	196.735								3435	112.883	1436.43		3435	-83.5891	201.466
3420	141.522	1430.58		3420	259.973	196.689								3420	115.499	1446.59		3420	-84.5031	201.374
3405	144.222	1462.14		3405	259.013	196.595								3405	118.28	1459.75		3405	-85.4479	201.286
3390	150.288	1484.82		3390	258.119	196.552								3390	121.602	1473.28		3390	-86.4613	201.182
3375	153.76	1502.83		3375	257.281	196.5								3375	123.519	1482.93		3375	-87.5377	201.086
3360	158.058	1522.19		3360	256.338	196.413								3360	125.749	1492.71		3360	-88.6162	200.99
3345	161.022	1538.78		3345	255.298	196.328								3345	129.149	1500.98		3345	-89.7489	200.888
3330	163.202	1542.53		3330	254.224	196.337								3330	132.108	1508.75		3330	269.093	200.782
3315	166.134	1521.44		3315	252.827	196.153								3315	135.66	1521.32		3315	267.968	200.686
3300	169.051	1521.71		3300	251.249	196.121								3300	138.843	1532.11		3300	266.897	200.599
3285	171.347	1527.29		3285	250.002	196.056								3285	141.577	1540.76		3285	265.831	200.495
3270	175.007	1514.04		3270	248.897	195.985								3270	145.055	1550.65		3270	264.769	200.394
3255	176.524	1509.74		3255	247.706	195.908								3255	148.207	1565.54		3255	263.729	200.294
3240	178.861	1498.8		3240	246.638	195.79								3240	152.14	1579.99		3240	262.661	200.2
3225	182.588	1491.19		3225	245.485	195.722								3225	156.69	1591.5		3225	261.58	200.101
3210	186.751	1520.2		3210	244.43	195.628								3210	160.56	1604.18		3210	260.55	200.008
3195	197.738	1549.47		3195	243.509	195.547								3195	164.339	1619.18		3195	259.535	199.902
3180	198.553	1554.02		3180	242.363	195.455								3180	168.916	1631.23		3180	258.495	199.812
3165	202	1541.68		3165	241.158	195.382								3165	172.465	1643.47		3165	257.45	199.709
3150	206.952	1549.77		3150	239.892	195.251								3150	177.456	1654.9		3150	256.397	199.628
3135	219.459	1605.07		3135	238.776	195.19								3135	182.355	1671.49		3135	255.311	199.522
3120	227.955	1654.77		3120	237.864	195.136								3120	186.622	1683.76		3120	254.213	199.425
3105	237.571	1675.46		3105	236.821	195.055								3105	190.847	1692.77		3105	253.083	199.325
3090	241.969	1696.29		3090	235.911	194.971								3090	195.195	1698.18		3090	251.922	199.228
3075	252.87	1728.38		3075	234.684	194.908								3075	200.186	1707.1		3075	250.719	199.138
3060	257.711	1726.65		3060	233.499	194.796								3060	203.713	1716.14		3060	249.498	199.032
3045	262.842	1736.68		3045	232.154	194.766								3045	209.337	1726.81		3045	248.157	198.926
3030	273.88	1747.41		3030	230.9	194.649								3030	214.097	1736.08		3030	246.843	198.823
3015	281.48	1769.94		3015	229.651	194.561								3015	219.895	1741.8		3015	245.591	198.719
3000	292.932	1797.9		3000	228.199	194.417								3000	224.619	1749.64		3000	244.289	198.622
2985	308.537	1836.39		2985	226.642	194.349								2985	230.594	1760.73		2985	243.003	198.501
2970	318.288	1857.43		2970	225.126	194.228								2970	236.372	1770.46		2970	241.783	198.407
2955	329.581	1866.29		2955	223.8	194.112								2955	243.332	1781.59		2955	240.505	198.306
2940	340.683	1877.91		2940	222.625	193.982								2940	249.48	1793.1		2940	239.206	198.212
2925	351.896	1897.77		2925	221.398	193.876								2925	256.664	1804.84		2925	237.872	198.104
2910	365.376	1914.43		2910	220.101	193.8								2910	262.521	1813.9		2910	236.567	197.987
2895	378.608	1916.89		2895	218.602	193.684								2895	270.286	1823.12		2895	235.292	197.874
2880	385.727	1909.23		2880	217.351	193.566								2880	276.136	1832.74		2880	234.108	197.761
2865	391.259	1898.29		2865	215.92	193.553								2865	285.265	1847.46		2865	232.892	197.668
2850	395.133	1872.62		2850	215.081	193.459								2850	294.097	1865.23		2850	231.701	197.566
2835	393.153	1852.02		2835	214.806	193.492								2835	301.866	1879.56		2835	230.532	197.448
2820	382.707	1822.57		2820	215.322	193.589								2820	310.055	1890.49		2820	229.33	197.361
2805	369.073	1800.43		2805	216.388	193.718								2805	319.851	1903.59		2805	228.088	197.254
2790	353.397	1775.81		2790	217.806	193.909								2790	328.48	1916.32		2790	226.875	197.137
2775	334.098	1724.43		2775	219.793	194.089								2775	338.14	1928.01		2775	225.607	197.024
2760	304.331	1668.97		2760	222.763	194.421								2760	348.608	1938.36		2760	224.302	196.932
2745	273.135	1604.79		2745	226.952	194.817								2745	357.859	1947.33		2745	223.118	196.812
2730	245.206	1547.84		2730	231.399	195.178								2730	369.171	1961.05		2730	221.876	196.696
2715	223.39	1503.79		2715	235.71	195.564								2715	382.328	1977.08		2715	220.587	196.577
2700	203.101	1448.76		2700	239.888	195.894								2700	398.266	1998.77		2700	219.209	196.474
2685	183.446	1396.97		2685	244.155	196.298								2685	416.681	2025.36		2685	217.827	196.331
2670	169.762	1346.54		2670	248.235	196.569								2670	434.765	2049.95		2670	216.511	196.203
2655	154.133	1299.65		2655	252.449	196.945								2655	450.717	2068.04		2655	215.313	196.093
2640	140.085	1246.1		2640	256.829	197.33								2640	461.911	2074.43		2640	214.363	196.022
2625	126.705	1188.37		2625	260.829	197.65								2625	467.966	2066.88		2625	213.568	195.976
2610	114.439	1147.38		2610	263.826	197.999								2610	469.939	2056.03		2610	213.089	195.978
2595	107.42	1113.51		2595	265.782	198.28								2595	465.48	2035.58		2595	212.931	196.031
2580	99.6499	1082.12		2580	266.506	198.544								2580	452.698	2001.68		2580	213.212	196.155
2565	90.0926	1047.92		2565	266.49	198.811								2565	431.202	1954.27		2565	214.089	196.361
2550	84.2232	1032.34		2550	266.5	199.026								2550	399.967	1898.74		2550	215.888	196.71
2535	77.6364	1017.07		2535	268.319	199.48								2535	358.407	1822.7		2535	218.912	197.189
2520	70.8369	983.449		2520	269.495	199.754								2520	315.085	1740.64		2520	223.024	197.775
2505	66.0862	958.586		2505	269.331	200.012								2505	275.485	1662.76		2505	227.815	198.401
2490	59.4858	934.619		2490	269.306	200.298								2490	241.176	1585.4		2490	232.871	199.034
2475	53.5862	911.354		2475	-89.8429	200.623								2475	212.632	1516.07		2475	237.838	199.654
2460	49.3549	881.828		2460	-88.1148	200.827								2460	190.042	1454.24		2460	242.588	200.235
2445	44.4733	862.681		2445	-84.4118	201.36								2445	170.253	1397.81		2445	246.924	200.792
2430	41.0733	828.437		2430	-82.2686	201.613								2430	153.452	1348		2430	250.884	201.333
2415	37.3006	803.672		2415	-80.781	202.008								2415	138.418	1303.18		2415	254.746	201.892
2400	32.5121	774.83		2400	-79.2772	202.393								2400	125.344	1254.44		2400	258.423	202.432
2385	29.9153	748.493		2385	-78.8224	202.831								2385	113.006	1210.54		2385	261.758	202.969
2370	26.0207	720.93		2370	-78.6941	203.221								2370	102.822	1173.6		2370	264.686	203.471
2355	23.4669	696.069		2355	-79.7769	203.536								2355	93.2966	1138.38		2355	267.588	203.997
2340	21.067	676.935		2340	-80.2675	203.954								2340	84.4716	1103.19		2340	-89.4193	204.525
2325	18.9441	665.001		2325	-81.0094	204.431								2325	77.0371	1068.35		2325	-86.2059	205.076
2310	17.0574	641.693		2310	-82.3155	204.62								2310	69.4093	1034.09		2310	-83.0438	205.645
2295	14.8727	630.74		2295	-87.3738	205.101								2295	63.092	1003.44		2295	-80.2218	206.195
2280	12.8556	617.522		2280	262.111	205.503								2280	56.5036	973.558		2280	-77.8006	206.776
2265	12.4454	608.969		2265	249.774	205.764								2265	50.4063	943.464		2265	-75.9693	207.338
2250	10.8641	590.049		2250	242.616	206.221								2250	45.0969	913.236		2250	-74.5307	207.89
2235	10.2407	562.2		2235	235.176	206.405								2235	39.9601	883.563		2235	-73.8406	208.434
2220	9.825	547.285		2220	226.073	206.959								2220	35.985	857.658		2220	-73.4705	208.99
2205	10.4363	526.262		2205	217.016	207.16								2205	31.5175	831.645		2205	-73.829	209.548
2190	10.4922	514.395		2190	208.461	207.496								2190	27.7674	806.738		2190	-74.612	210.15
2175	10.5612	506.364		2175	202.778	208.078								2175	23.9774	781.6		2175	-75.6657	210.752
2160	10.0467	490.582		2160	198.856	208.431								2160	21.079	757.834		2160	-76.8529	211.357
2145	8.55421	477.996		2145	195.831	208.894								2145	18.3066	734.966		2145	-78.5001	212.025
2130	6.63705	461.453		2130	187.792	209.403								2130	15.9435	714.809		2130	-81.2593	212.643
2115	5.30796	448.414		2115	183.693	209.932								2115	13.7411	694.486		2115	-85.2507	213.295
2100	4.22309	436.764		2100	173.246	210.467								2100	11.8882	675.109		2100	269.362	213.934
2085	3.16591	424.959		2085	157.802	210.949								2085	10.5609	654.933		2085	265.25	214.659
2070	3.51218	411.781		2070	143.877	211.531								2070	9.28973	636.011		2070	260.522	215.331
2055	4.04515	400.522		2055	143.549	211.692								2055	8.37815	619.739		2055	254.635	216.066
2040	6.55022	393.147		2040	148.966	211.961								2040	7.80142	603.177		2040	246.154	216.733
2025	10.0192	387.369		2025	157.606	211.891								2025	7.72851	588.02		2025	235.506	217.406
2010	12.7916	382.11		2010	160.362	211.78								2010	8.24457	575.211		2010	224.649	218.094
1995	14.0895	380.595		1995	160.765	212.179								1995	9.06321	562.169		1995	216.754	218.675
1980	14.4693	369.873		1980	159.67	212.193								1980	9.67182	549.219		1980	210.862	219.34
1965	14.8688	368.702		1965	157.666	212.658								1965	10.6108	536.569		1965	206.798	220.017
1950	14.6721	364.271		1950	155.997	213.032								1950	11.216	526.67		1950	204.141	220.589
1935	15.0798	357.848		1935	153.489	213.001								1935	11.4478	516.582		1935	202.474	221.263
1920	14.7662	351.949		1920	151.952	213.106								1920	11.5142	505.328		1920	202.059	221.915
1905	14.6899	351.009		1905	150.925	213.293								1905	11.7464	494.015		1905	201.202	222.593
1890	14.7776	350.373		1890	149.371	213.447								1890	11.7942	483.711		1890	201.051	223.223
1875	14.7105	351.35		1875	147.854	213.575								1875	12.1775	474.993		1875	200.564	223.84
1860	14.971	348.344		1860	147.199	213.472								1860	12.6522	467.668		1860	200.201	224.426
1845	15.1974	344.655		1845	145.805	213.584								1845	13.2395	460.923		1845	199.745	225.001
1830	15.1413	348.326		1830	143.734	213.578								1830	14.2623	455.135		1830	198.443	225.448
1815	15.3809	342.954		1815	140.185	213.15								1815	15.5499	449.368		1815	197.266	225.862
1800	15.0173	344.354		1800	137.065	213.427								1800	16.8429	444.996		1800	196.219	226.213
1785	15.25	343.068		1785	133.934	213.106								1785	18.0902	439.77		1785	195.527	226.548
1770	15.964	349.826		1770	131.124	213.067								1770	18.6685	435.349		1770	194.925	226.896
1755	16.602	349.797		1755	131.451	212.782								1755	19.225	431.475		1755	194.454	227.271
1740	17.8528	352.329		1740	133.862	212.555								1740	19.7007	427.815		1740	194.173	227.617
1725	19.2401	355.763		1725	133.796	212.321								1725	20.2633	424.807		1725	193.426	227.893
1710	20.3255	359.503		1710	135.026	212.153								1710	20.9751	423.193		1710	192.808	228.087
1695	21.2288	362.997		1695	134.648	211.809								1695	21.9265	421.994		1695	191.973	228.303
1680	22.5219	368.359		1680	134.225	211.473								1680	22.1675	420.664		1680	191.052	228.441
1665	24.1491	373.627		1665	133.744	211.22								1665	22.7997	418.15		1665	190.096	228.629
1650	24.5939	380.581		1650	132.262	210.795								1650	22.9955	416.976		1650	188.898	228.769
1635	24.4942	383.067		1635	129.75	210.633								1635	23.2916	415.174		1635	187.473	228.903
1620	24.2298	389.606		1620	124.664	210.73								1620	23.8672	414.602		1620	186.07	228.944
1605	24.7236	394.476		1605	119.251	210.204								1605	24.0388	414.806		1605	184.611	229
1590	24.8064	403.476		1590	113.748	210.196								1590	24.4159	413.892		1590	183.164	229.058
1575	25.0519	403.245		1575	109.119	209.855								1575	23.7284	413.814		1575	181.398	229.126
1560	24.9281	400.637		1560	105.186	209.55								1560	22.8097	412.967		1560	179.647	229.224
1545	26.191	406.717		1545	103.055	209.474								1545	22.5892	413.628		1545	177.65	229.259
1530	26.7954	410.831		1530	102.263	208.889								1530	21.8035	414.408		1530	175.146	229.262
1515	27.2013	414.849		1515	101.69	208.649								1515	21.4593	415.09		1515	172.759	229.25
1500	27.4364	418.219		1500	100.969	208.243								1500	20.9915	416.217		1500	170.03	229.209
1485	28.778	426.954		1485	100.094	208.074								1485	20.9133	418.219		1485	167.094	229.099
1470	29.266	435.542		1470	99.4303	207.858								1470	21.3577	419.827		1470	164.287	228.985
1455	30.331	444.54		1455	97.6805	207.595								1455	21.668	422.341		1455	161.684	228.787
1440	30.7491	453.663		1440	95.1832	207.221								1440	22.1212	425.943		1440	159.025	228.545
1425	32.0519	464.6		1425	91.021	207.107								1425	22.4156	428.539		1425	156.502	228.327
1410	33.2336	467.97		1410	86.2119	206.776								1410	22.925	430.82		1410	153.85	228.122
1395	33.6431	471.101		1395	81.9715	206.356								1395	23.2007	434.772		1395	150.902	227.843
1380	34.7718	480.595		1380	77.8638	206.016								1380	23.3955	437.736		1380	148.096	227.632
1365	35.847	488.812		1365	72.8093	206.156								1365	23.735	441.977		1365	145.102	227.328
1350	38.0818	498.735		1350	66.9164	205.795								1350	24.2473	445.115		1350	142.184	227.088
1335	40.8929	504.635		1335	61.8816	205.471								1335	24.86	449.866		1335	139.067	226.848
1320	42.9699	512.683		1320	56.7858	205.248								1320	25.0121	454.871		1320	135.31	226.541
1305	46.1705	521.885		1305	51.9267	205.336								1305	25.4935	458.914		1305	131.397	226.276
1290	48.2862	524.732		1290	47.6922	205.119								1290	25.4937	464.924		1290	126.902	225.995
1275	51.1728	535.637		1275	44.3537	204.778								1275	26.0156	470.217		1275	123.035	225.721
1260	53.6581	549.518		1260	41.7488	204.671								1260	26.8357	474.558		1260	119.608	225.391
1245	54.3387	558.472		1245	40.2959	204.413								1245	26.8878	479.61		1245	116.221	225.024
1230	53.8248	567.914		1230	38.754	204.201								1230	28.2499	483.763		1230	112.737	224.718
1215	54.1429	573.422		1215	37.0786	203.809								1215	29.1486	490.011		1215	109.422	224.391
1200	54.5365	584.813		1200	35.193	203.726								1200	29.6056	497.537		1200	106.187	223.989
1185	55.8353	594.595		1185	33.3373	203.457								1185	30.5785	504.095		1185	102.474	223.655
1170	55.8579	602.653		1170	31.5441	203.285								1170	31.4813	509.676		1170	98.6802	223.327
1155	56.3282	616.188		1155	29.3801	202.993								1155	32.1817	518.112		1155	94.9981	222.962
1140	56.9787	627.653		1140	27.1849	202.749								1140	33.5077	523.775		1140	91.1693	222.645
1125	57.9347	636.537		1125	24.9995	202.681								1125	34.3765	530.134		1125	87.5822	222.338
1110	58.5392	643.567		1110	22.5986	202.49								1110	35.9419	537.325		1110	83.9645	222.005
1095	59.2548	647.473		1095	20.5959	202.025								1095	36.7748	545.08		1095	80.458	221.656
1080	60.2998	661.382		1080	18.8846	202.002								1080	37.8444	552.368		1080	77.2123	221.297
1065	59.1358	677.587		1065	16.9922	201.795								1065	39.2183	559.566		1065	74.1704	220.97
1050	59.8942	690.074		1050	15.7393	201.474								1050	40.6833	568.059		1050	70.9941	220.563
1035	57.8404	709.067		1035	14.3049	201.333								1035	42.1898	576.954		1035	67.62	220.252
1020	56.3201	723.617		1020	13.303	201.212								1020	43.2982	585.32		1020	64.3843	219.904
1005	53.6847	724.977		1005	12.3016	201.012								1005	44.669	593.468		1005	61.4096	219.548
990	53.7794	729.767		990	11.1208	200.684								990	45.9897	601.445		990	58.6417	219.195
975	49.1918	742.232		975	10.0978	200.655								975	46.9841	608.988		975	55.568	218.818
960	47.0109	754.347		960	9.09121	200.408								960	48.4475	617.406		960	52.6965	218.481
945	44.3516	760.247		945	8.10199	200.237								945	49.8871	626.35		945	49.7924	218.161
930	42.6192	770.21		930	6.86369	200.259								930	50.8766	634.881		930	47.1331	217.814
915	39.6016	772.497		915	5.74743	200.096								915	52.1635	643.994		915	44.4873	217.457
900	36.3696	755.858		900	4.07677	199.94								900	53.0292	653.716		900	41.8774	217.173
885	33.753	736.464		885	2.61798	199.717								885	54.134	662.638		885	39.173	216.79
870	33.1566	748.359		870	1.78991	199.523								870	55.3002	671.945		870	36.461	216.489
855	32.9763	767.792		855	0.854542	199.457								855	56.831	682.025		855	33.6089	216.183
840	32.4214	784.926		840	-0.3893	199.348								840	57.8068	690.418		840	30.7691	215.871
825	31.7804	802.399		825	-1.2553	199.436								825	59.9153	701.492		825	27.8309	215.61
810	31.8867	813.649		810	-3.1483	199.277								810	61.3783	710.458		810	25.2115	215.33
795	31.1044	823.004		795	-4.1384	199.195								795	62.6644	718.788		795	22.7842	215.046
780	30.7079	820.994		780	-6.0819	199.056								780	63.4656	728.349		780	20.6961	214.784
765	29.8375	818.92		765	-7.3061	199.049								765	63.9773	737.898		765	18.4883	214.474
750	28.5564	805.561		750	-9.3453	199								750	64.1327	749.125		750	16.5689	214.204
735	27.1522	779.671		735	-11.1613	198.956								735	65.7563	760.673		735	14.5229	213.951
720	26.2727	764.253		720	-13.1511	198.864								720	65.5013	771.772		720	12.6755	213.664
705	26.2499	766.704		705	-15.0199	198.772								705	65.5531	782.29		705	10.8845	213.375
690	27.3774	787.95		690	-16.2373	198.628								690	63.2443	791.915		690	9.31396	213.073
675	27.4759	822.167		675	-18.576	198.549								675	61.5815	801.692		675	8.0064	212.776
660	28.7589	850.626		660	-19.9753	198.454								660	59.384	813.188		660	6.79673	212.486
645	28.9529	867.759		645	-21.4632	198.438								645	56.8492	823.424		645	5.57526	212.192
630	29.2488	875.223		630	-23.6303	198.382								630	53.8763	833.637		630	4.34298	211.908
615	30.0936	890.25		615	-25.4062	198.382								615	51.2159	846.616		615	3.01629	211.636
600	30.4985	912.964		600	-27.2145	198.29								600	49.0611	857.618		600	1.64587	211.379
585	31.7565	935.256		585	-28.5994	198.125								585	47.3156	869.818		585	0.168505	211.136
570	32.4327	960.386		570	-30.0525	198.134								570	45.251	880.654		570	-1.3144	210.92
555	32.8518	966.525		555	-31.9715	198.05								555	43.7072	889.803		555	-2.837	210.72
540	33.3726	959.331		540	-33.202	197.813								540	41.6433	899.459		540	-4.3104	210.523
525	33.4634	962.386		525	-35.3351	197.942								525	40.2471	905.348		525	-5.7488	210.349
510	34.5285	968.508		510	-37.1556	197.857								510	38.6054	907.139		510	-7.1676	210.188
495	35.4373	977.279		495	-38.407	197.701								495	37.2968	908.464		495	-8.4805	210.055
480	36.3392	991.459		480	-40.3276	197.55								480	36.2142	910.153		480	-9.7652	209.912
465	37.9697	1015.85		465	-41.4594	197.54								465	35.4382	915.683		465	-11.1422	209.79
450	39.3852	1034.61		450	-42.6311	197.551								450	34.8634	921.237		450	-12.615	209.672
435	40.9527	1042.99		435	-43.2671	197.339								435	34.0451	926.649		435	-14.2327	209.557
420	40.8352	1056.93		420	-45.1548	197.429								420	34.1062	933.103		420	-15.7735	209.423
405	42.0093	1063.76		405	-46.2304	197.343								405	34.1628	940.988		405	-17.423	209.303
390	43.2857	1079.88		390	-47.5849	197.21								390	34.3336	950.303		390	-19.0585	209.173
375	44.3725	1081.38		375	-49.1314	197.074								375	34.3239	960.027		375	-20.6945	209.056
360	45.0173	1081.78		360	-50.1085	197.007								360	34.1798	969.17		360	-22.3699	208.952
345	47.2965	1092.4		345	-51.4574	196.988								345	34.5285	977.481		345	-24.0809	208.82
330	46.6324	1094.25		330	-52.0611	196.922								330	34.3327	986.72		330	-25.6256	208.709
315	48.7053	1107.23		315	-53.4463	196.785								315	34.8821	995.528		315	-27.3597	208.587
300	49.2727	1116.7		300	-54.3654	196.806								300	35.1096	1001.64		300	-28.977	208.48
285	50.8721	1114.16		285	-55.5119	196.659								285	35.8486	1009.76		285	-30.6575	208.348
270	52.9015	1123.24		270	-56.432	196.557								270	36.5818	1016.92		270	-32.3085	208.231
255	53.1835	1135.14		255	-57.0676	196.527								255	36.741	1024.37		255	-34.0124	208.124
240	54.6332	1132.48		240	-57.6269	196.421								240	37.021	1030.74		240	-35.5574	208.005
225	55.5472	1142.63		225	-58.2042	196.373								225	37.3587	1038.95		225	-37.1908	207.865
210	57.1334	1169.46		210	-59.328	196.325								210	38.6754	1046.42		210	-38.5345	207.772
195	59.4072	1190.43		195	-60.3197	196.336								195	39.1904	1055.53		195	-40.0761	207.663
180	60.5617	1197.54		180	-61.5876	196.168								180	39.943	1065.46		180	-41.3864	207.541
165	62.0869	1205.54		165	-62.7673	196.109								165	40.9674	1075.27		165	-42.7213	207.412
150	63.6917	1216.29		150	-63.4804	196.035								150	41.7333	1083.04		150	-43.9864	207.31
135	64.5098	1221.84		135	-64.5476	195.986								135	42.5885	1091.24		135	-45.1133	207.205
120	66.2908	1225.63		120	-65.6963	195.876								120	43.6025	1098.99		120	-46.2708	207.097
105	68.4086	1242.67		105	-66.674	195.828								105	44.479	1109.48		105	-47.3543	206.974
90	71.2265	1249.8		90	-67.8757	195.708								90	45.3797	1119.16		90	-48.4477	206.888
75	72.5586	1255.15		75	-69.029	195.544								75	47.2947	1128.99		75	-49.3887	206.781
60	73.1275	1264.3		60	-70.1092	195.551								60	47.7048	1138.51		60	-50.3465	206.676
45	73.9258	1270.49		45	-70.8975	195.492								45	49.4893	1148.02		45	-51.3558	206.564
30	75.4847	1276.3		30	-71.9753	195.344								30	50.2698	1156.7		30	-52.3922	206.456
15	77.0216	1276.79		15	-72.9974	195.297								15	51.4163	1165.79		15	-53.3685	206.335
0	78.9803	1278.44		0	-73.9742	195.257								0	52.8953	1174.96		0	-54.4133	206.246

## Sheet: Fig5
Fig.5c				Fig.5d				Fig.5e				Fig.5f
m0H (T)	A_odd in BiSbTe (mK)	A_odd in Co2MnGa (mK)		m0H (T)	f_odd in BiSbTe (deg)	f_odd in Co2MnGa (deg)		f (Hz)	A_odd in BiSbTe (mK)	A_odd in Co2MnGa (mK)		f (Hz)	f_odd in BiSbTe (deg)	f_odd in Co2MnGa (deg)
0.2	1.61878	9.45151		0.2	148.956	21.6379		0.2	19.3158	34.4142		0.2	24.5937	15.9531
0.4	2.05469	9.7707		0.4	164.197	21.3686		0.5	14.6011	27.0692		0.5	51.4004	26.3091
0.6	2.48851	9.74368		0.6	175.321	21.4283		1	9.68044	20.406		1	76.1182	30.2434
0.8	2.97918	9.72927		0.8	183.223	21.4569		2	6.16011	15.544		2	102.404	29.3154
1	3.4903	9.6901		1	188.514	21.8233		5	4.02386	11.649		5	147.229	24.7673
								10	2.97918	9.72927		10	183.223	21.4569

## Sheet: Fig6
Fig.6a					Fig.6b			Fig.6c					Fig.6d
m0H (T)	A_ave (mK)	m0H (T)	M (a.u.)		m0H (T)	f_ave (deg)		m0H (T)	A_ave (mK)	m0H (T)	M (a.u.)		m0H (T)	f_ave (deg)
-1	1048.76	1.00862	1.03845		-1	205.104		-1	214.16	1.00831	1.04165		-1	25.4604
-0.8	1049.43	1.00309	1.03837		-0.8	205.097		-0.8	214.058	1.00297	1.04171		-0.8	25.4657
-0.6	1048.76	0.997977	1.03836		-0.6	205.089		-0.6	214.303	0.998183	1.04164		-0.6	25.4671
-0.4	1047.92	0.993101	1.03823		-0.4	205.096		-0.4	214.691	0.99322	1.04142		-0.4	25.4632
-0.2	1046.75	0.98813	1.03823		-0.2	205.077		-0.2	216.048	0.988199	1.04141		-0.2	25.4033
0	1022.94	0.983282	1.03856		0	205.194		0	228.961	0.983374	1.04141		0	24.7933
0.2	997.885	0.978393	1.03876		0.2	205.324		0.2	245.245	0.978279	1.04133		0.2	24.2514
0.4	997.12	0.973596	1.0385		0.4	205.312		0.4	246.841	0.973445	1.04119		0.4	24.295
0.6	997.718	0.96829	1.03809		0.6	205.296		0.6	247.364	0.968574	1.04118		0.6	24.2857
0.8	999.308	0.963498	1.03829		0.8	205.289		0.8	247.713	0.96353	1.04103		0.8	24.3185
1	999.044	0.958604	1.03822		1	205.293		1	248.423	0.958522	1.04095		1	24.2309
		0.953582	1.03795							0.953289	1.04087
		0.948803	1.03802							0.948634	1.04073
		0.943553	1.03795							0.943269	1.04057
		0.938645	1.03815							0.938521	1.04064
		0.933609	1.03821							0.933623	1.04057
		0.928739	1.03788							0.928752	1.04027
		0.923374	1.03786							0.923612	1.04041
		0.91902	1.03801							0.918814	1.04019
		0.913582	1.03813							0.913825	1.04011
		0.908739	1.038							0.908775	1.03996
		0.903873	1.0376							0.903877	1.03996
		0.898961	1.0376							0.898627	1.03973
		0.89398	1.03766							0.893843	1.03958
		0.888689	1.03758							0.889078	1.03951
		0.884225	1.03753							0.884019	1.03921
		0.879369	1.03727							0.878938	1.0392
		0.874232	1.03739							0.87436	1.03907
		0.868977	1.03751							0.869156	1.03913
		0.864074	1.03738							0.864294	1.03891
		0.859222	1.03725							0.859098	1.0389
		0.854296	1.03698							0.854186	1.03868
		0.849384	1.03698							0.849169	1.03852
		0.844179	1.03697							0.844092	1.0383
		0.8394	1.03678							0.839373	1.03815
		0.834214	1.03683							0.834255	1.03815
		0.82943	1.03677							0.829215	1.03799
		0.82423	1.0367							0.824427	1.03785
		0.819455	1.0365							0.819277	1.03791
		0.814571	1.0363							0.814406	1.03769
		0.809572	1.03603							0.809288	1.03761
		0.804381	1.03622							0.80439	1.03732
		0.799469	1.03616							0.799648	1.0371
		0.794228	1.03581							0.794722	1.03702
		0.789526	1.03575							0.789357	1.03686
		0.784848	1.03596							0.784472	1.03686
		0.779423	1.03561							0.779574	1.03642
		0.775029	1.03556							0.774932	1.03635
		0.768718	1.03552							0.768721	1.03624
		0.764721	1.03548							0.764765	1.03597
		0.759822	1.03528							0.759869	1.03582
		0.754698	1.03534							0.754757	1.03567
		0.749918	1.03521							0.749886	1.0356
		0.744897	1.03474							0.744923	1.03537
		0.739904	1.0346							0.739901	1.03522
		0.734914	1.03453							0.734887	1.03507
		0.730007	1.03467							0.730005	1.03492
		0.725087	1.0342							0.72502	1.03448
		0.720014	1.0342							0.72013	1.0344
		0.715	1.03426							0.715082	1.03418
		0.710156	1.03413							0.71004	1.0341
		0.705121	1.03386							0.705109	1.03395
		0.700124	1.03399							0.700122	1.03373
		0.69523	1.03385							0.69518	1.0335
		0.690332	1.03372							0.690167	1.03335
		0.68531	1.03358							0.685252	1.03313
		0.680397	1.03332							0.680337	1.03298
		0.675343	1.03318							0.6754	1.03269
		0.670437	1.03331							0.670365	1.03246
		0.66529	1.03264							0.665414	1.03224
		0.660488	1.03238							0.660537	1.03209
		0.655512	1.03284							0.655505	1.03187
		0.650462	1.03323							0.650494	1.03164
		0.645367	1.03296							0.64547	1.03127
		0.640563	1.03244							0.640568	1.03112
		0.635544	1.03203							0.635538	1.0309
		0.630616	1.03177							0.630594	1.03067
		0.625518	1.03136							0.625659	1.03045
		0.620772	1.0311							0.620697	1.03016
		0.615639	1.03083							0.615776	1.02993
		0.610739	1.03063							0.610896	1.02964
		0.605882	1.03043							0.605914	1.02934
		0.600803	1.03016							0.600871	1.02904
		0.595781	1.02996							0.59586	1.02882
		0.590915	1.02976							0.590933	1.02852
		0.585898	1.02942							0.586021	1.0283
		0.580928	1.02909							0.580998	1.028
		0.57601	1.02869							0.576085	1.02778
		0.570979	1.02855							0.570996	1.02726
		0.566041	1.02842							0.566032	1.02697
		0.561013	1.02802							0.561088	1.02667
		0.556117	1.02782							0.556092	1.02637
		0.551188	1.02735							0.551223	1.02601
		0.546273	1.02709							0.54611	1.02563
		0.541361	1.02675							0.541129	1.02519
		0.53633	1.02628							0.536196	1.0249
		0.531231	1.02601							0.531333	1.02453
		0.526285	1.02581							0.526406	1.02409
		0.521454	1.02548							0.521495	1.02372
		0.516399	1.02528							0.516329	1.02342
		0.511429	1.02481							0.511504	1.02298
		0.506578	1.02435							0.506534	1.02261
		0.501593	1.02401							0.501485	1.02217
		0.496423	1.02354							0.496497	1.02158
		0.491545	1.02308							0.491574	1.02114
		0.486693	1.02261							0.486677	1.02055
		0.481656	1.02241							0.481611	1.0201
		0.476643	1.02187							0.476697	1.01952
		0.47164	1.02141							0.471696	1.01915
		0.466799	1.02088							0.466763	1.01871
		0.461845	1.02041							0.461833	1.01819
		0.456854	1.01981							0.456742	1.0176
		0.451797	1.01934							0.451811	1.01701
		0.446899	1.01868							0.446873	1.01642
		0.441808	1.01807							0.441869	1.01591
		0.436942	1.01774							0.436936	1.01517
		0.432065	1.01708							0.431914	1.01451
		0.427027	1.01628							0.426845	1.01377
		0.422075	1.01548							0.422	1.01311
		0.417147	1.01482							0.417208	1.01246
		0.412074	1.01408							0.412143	1.01172
		0.407007	1.01361							0.407123	1.01084
		0.402281	1.01289							0.402229	1.00996
		0.397198	1.01188							0.397119	1.00915
		0.392186	1.01089							0.392215	1.00834
		0.38727	1.01002							0.387234	1.00753
		0.382261	1.00916							0.38238	1.00651
		0.377324	1.00829							0.377438	1.00541
		0.372354	1.00709							0.372276	1.00445
		0.367283	1.00603							0.367341	1.00364
		0.362591	1.0051							0.362437	1.00232
		0.357452	1.00397							0.357522	1.00123
		0.35248	1.00284							0.352577	0.999979
		0.347526	1.00151							0.347594	0.998879
		0.34262	1.00005							0.342504	0.997628
		0.337546	0.998649							0.337519	0.996235
		0.332638	0.997321							0.332638	0.994846
		0.327625	0.995658							0.327836	0.993458
		0.322708	0.994064							0.322641	0.991913
		0.31773	0.992402							0.317635	0.990227
		0.312807	0.990742							0.312763	0.988545
		0.307823	0.988815							0.307704	0.986711
		0.302791	0.986886							0.30276	0.985027
		0.297954	0.984631							0.297987	0.983056
		0.292795	0.982433							0.292924	0.98071
		0.287987	0.980113							0.287941	0.978587
		0.282902	0.977452							0.283009	0.976245
		0.278039	0.974865							0.27792	0.973607
		0.272941	0.972071							0.272876	0.970896
		0.267993	0.969017							0.268045	0.968193
		0.263062	0.965631							0.263188	0.965123
		0.25812	0.962045							0.258257	0.961904
		0.253155	0.958459							0.253164	0.958316
		0.248141	0.954407							0.248212	0.954585
		0.243211	0.950092							0.243301	0.950637
		0.238254	0.945511							0.238169	0.946243
		0.233233	0.940463							0.233333	0.941347
		0.228284	0.935152							0.228301	0.936226
		0.223358	0.928182							0.223382	0.929719
		0.218335	0.92121							0.218431	0.923139
		0.213395	0.913974							0.21342	0.916337
		0.208405	0.905941							0.208459	0.908952
		0.203477	0.897047							0.203439	0.900616
		0.198543	0.887223							0.198481	0.891478
		0.193588	0.876337							0.193545	0.880951
		0.188584	0.864055							0.1885	0.869545
		0.183622	0.850846							0.183659	0.857341
		0.178596	0.836374							0.178624	0.843962
		0.173703	0.821574							0.17367	0.829562
		0.168712	0.80551							0.168753	0.814286
		0.163777	0.789116							0.163753	0.797985
		0.15883	0.771659							0.158796	0.780954
		0.153842	0.753604							0.153838	0.763266
		0.14886	0.735085							0.148885	0.744847
		0.143796	0.715502							0.143871	0.725797
		0.138897	0.696454							0.138844	0.70601
		0.133966	0.676609							0.133892	0.686012
		0.129009	0.656338							0.128993	0.665936
		0.124032	0.635742							0.124052	0.645076
		0.119062	0.614741							0.119011	0.623783
		0.114035	0.593426							0.114107	0.602574
		0.109075	0.572001							0.109144	0.580829
		0.104134	0.55037							0.104062	0.558277
		0.099132	0.528352							0.099192	0.536448
		0.094246	0.506517							0.094149	0.513444
		0.089224	0.483995							0.089228	0.491204
		0.084297	0.461548							0.084298	0.468467
		0.079307	0.438861							0.079339	0.445466
		0.074333	0.414681							0.074318	0.42106
		0.069387	0.389811							0.069355	0.396056
		0.064337	0.365749							0.064414	0.372464
		0.05942	0.34311							0.059447	0.349331
		0.054459	0.320231							0.054484	0.32622
		0.049458	0.29668							0.049492	0.302428
		0.044462	0.273117							0.044529	0.278616
		0.039527	0.249176							0.039532	0.254474
		0.034544	0.225275							0.034522	0.229754
		0.029667	0.201091							0.029581	0.205233
		0.024698	0.175265							0.024618	0.178914
		0.019702	0.144932							0.019742	0.148739
		0.014709	0.114419							0.014768	0.117472
		0.009925	0.08759							0.009883	0.089482
		0.008677	0.080892							0.008727	0.08287
		0.008478	0.079599							0.008515	0.081658
		0.008285	0.078473							0.00833	0.080651
		0.008145	0.077633							0.008202	0.079712
		0.007999	0.076799							0.008072	0.078992
		0.007861	0.076059							0.007923	0.078147
		0.007724	0.075378							0.007778	0.077266
		0.006619	0.06901							0.006715	0.071347
		0.00651	0.068257							0.006579	0.070561
		0.006376	0.06753							0.006448	0.06976
		0.006244	0.06673							0.006333	0.069003
		0.006114	0.066033							0.006158	0.067809
		0.005982	0.065225							0.00604	0.06722
		0.005864	0.064507							0.005901	0.066356
		0.005745	0.063797							0.005772	0.065594
		0.005618	0.06309							0.005566	0.06451
		0.005477	0.0623							0.005437	0.063711
		0.005333	0.061584							0.005305	0.063021
		0.005195	0.060921							0.005184	0.062212
		0.005061	0.060154							0.005049	0.06153
		0.004881	0.059067							0.004907	0.060727
		0.004754	0.058402							0.004761	0.060042
		0.004601	0.057651							0.004616	0.059316
		0.004453	0.056956							0.004461	0.058529
		0.004311	0.05625							0.004314	0.057838
		0.004163	0.055529							0.004164	0.057131
		0.004023	0.054811							0.004038	0.056386
		0.003895	0.054144							0.003895	0.055611
		0.003743	0.053389							0.003746	0.054902
		0.003592	0.052694							0.00359	0.05412
		0.003427	0.051991							0.003441	0.053411
		0.003277	0.051281							0.003288	0.052748
		0.003132	0.050566							0.003057	0.051583
		0.002994	0.049817							0.002911	0.050918
		0.002849	0.049145							0.00277	0.050206
		0.00269	0.048441							0.002621	0.049473
		0.002524	0.047782							0.002459	0.048731
		0.002363	0.047141							0.002304	0.048055
		-0.002243	0.021967							-0.003652	0.01207
		-0.004033	0.010444							-0.003734	0.011384
		-0.00412	0.009824							-0.003813	0.010753
		-0.004226	0.008788							-0.003933	0.0096
		-0.004307	0.008207							-0.004079	0.008682
		-0.004407	0.007527							-0.004173	0.008003
		-0.004504	0.006871							-0.004263	0.007428
		-0.0046	0.006171							-0.004346	0.006695
		-0.004687	0.005519							-0.00446	0.00574
		-0.004828	0.004573							-0.004613	0.004799
		-0.004973	0.00357							-0.004708	0.004149
		-0.005083	0.002963							-0.004814	0.003483
		-0.005192	0.002379							-0.004917	0.002887
		-0.005348	0.001423							-0.00502	0.002191
		-0.005449	0.000838							-0.005166	0.001324
		-0.005608	-0.000127							-0.005275	0.000671
		-0.00572	-0.000713							-0.005384	0.0001
		-0.005887	-0.001693							-0.005559	-0.000842
		-0.006004	-0.002233							-0.005672	-0.001489
		-0.006117	-0.002848							-0.005794	-0.002057
		-0.006228	-0.003473							-0.005911	-0.002686
		-0.006333	-0.004043							-0.006019	-0.003242
		-0.006467	-0.004632							-0.006177	-0.004078
		-0.006587	-0.005209							-0.006295	-0.004761
		-0.006717	-0.005832							-0.00643	-0.005284
		-0.006842	-0.006338							-0.006564	-0.005832
		-0.006965	-0.006917							-0.006689	-0.006411
		-0.007085	-0.007435							-0.006815	-0.006968
		-0.007209	-0.008108							-0.006936	-0.00752
		-0.007336	-0.008631							-0.007064	-0.008091
		-0.007474	-0.009144							-0.007187	-0.008596
		-0.007619	-0.009791							-0.007325	-0.009222
		-0.007753	-0.010309							-0.007516	-0.010127
		-0.007873	-0.01087							-0.007658	-0.010551
		-0.008006	-0.011446							-0.007791	-0.011164
		-0.008142	-0.011955							-0.007924	-0.011737
		-0.008294	-0.012592							-0.008062	-0.012267
		-0.008428	-0.013107							-0.008188	-0.012826
		-0.00857	-0.013611							-0.008338	-0.013386
		-0.008704	-0.014273							-0.008483	-0.013847
		-0.008903	-0.015054							-0.008632	-0.014497
		-0.009042	-0.015556							-0.008772	-0.015038
		-0.010183	-0.019899							-0.008916	-0.015593
		-0.015107	-0.042462							-0.010197	-0.020525
		-0.020078	-0.063148							-0.010325	-0.02105
		-0.025044	-0.083919							-0.015065	-0.043221
		-0.03001	-0.106732							-0.020073	-0.064603
		-0.034938	-0.131063							-0.025046	-0.085987
		-0.039949	-0.154561							-0.029974	-0.109009
		-0.044944	-0.17762							-0.034928	-0.133954
		-0.049863	-0.200836							-0.039909	-0.157701
		-0.054792	-0.224378							-0.044887	-0.181419
		-0.059819	-0.248606							-0.049869	-0.205211
		-0.064747	-0.272433							-0.054852	-0.229564
		-0.069756	-0.296628							-0.059796	-0.253815
		-0.074763	-0.320908							-0.064764	-0.278234
		-0.079721	-0.344869							-0.069803	-0.302765
		-0.08468	-0.368392							-0.074681	-0.326575
		-0.089593	-0.392006							-0.079656	-0.35076
		-0.094643	-0.416866							-0.084633	-0.374887
		-0.099576	-0.441483							-0.089577	-0.398619
		-0.104512	-0.464461							-0.094618	-0.423661
		-0.109524	-0.487022							-0.099516	-0.448305
		-0.114483	-0.509178							-0.104548	-0.471893
		-0.119458	-0.531248							-0.109498	-0.494236
		-0.124338	-0.55279							-0.114464	-0.51677
		-0.129286	-0.574674							-0.119438	-0.53926
		-0.134308	-0.596612							-0.124433	-0.561531
		-0.139231	-0.617638							-0.129315	-0.583412
		-0.14426	-0.639052							-0.134347	-0.605334
		-0.149216	-0.659814							-0.139262	-0.626828
		-0.154207	-0.680411							-0.14421	-0.648397
		-0.159154	-0.700456							-0.149232	-0.669529
		-0.164096	-0.720102							-0.154141	-0.690169
		-0.169115	-0.739352							-0.159156	-0.710848
		-0.174056	-0.758136							-0.164183	-0.73054
		-0.179038	-0.776323							-0.169052	-0.749695
		-0.183988	-0.793912							-0.174031	-0.768115
		-0.18892	-0.810638							-0.17902	-0.786097
		-0.193953	-0.826903							-0.183982	-0.803639
		-0.198911	-0.841904							-0.188922	-0.818915
		-0.203888	-0.855976							-0.193839	-0.834702
		-0.208777	-0.868719							-0.19895	-0.849619
		-0.213748	-0.880601							-0.203866	-0.86241
		-0.21869	-0.891686							-0.208791	-0.874616
		-0.223721	-0.901645							-0.213803	-0.885949
		-0.228737	-0.910542							-0.218759	-0.896183
		-0.233579	-0.918239							-0.223704	-0.905321
		-0.238657	-0.925545							-0.228686	-0.91351
		-0.243569	-0.931984							-0.23365	-0.920749
		-0.248548	-0.937826							-0.238615	-0.927768
		-0.253527	-0.943138							-0.243644	-0.933912
		-0.258443	-0.94805							-0.24859	-0.938666
		-0.263408	-0.952499							-0.253484	-0.944514
		-0.268401	-0.956683							-0.258499	-0.948831
		-0.274795	-0.961437							-0.263459	-0.952927
		-0.278369	-0.964852							-0.268385	-0.956657
		-0.283372	-0.968306							-0.274853	-0.961237
		-0.288258	-0.971094							-0.278335	-0.964265
		-0.293166	-0.973882							-0.283291	-0.967557
		-0.298244	-0.976807							-0.288258	-0.970631
		-0.303092	-0.979461							-0.293219	-0.973338
		-0.308029	-0.981785							-0.298117	-0.975898
		-0.313088	-0.984113							-0.303157	-0.978316
		-0.318009	-0.986503							-0.308179	-0.98066
		-0.323015	-0.988564							-0.313117	-0.982782
		-0.328009	-0.990558							-0.318084	-0.984832
		-0.333014	-0.992287							-0.323075	-0.986737
		-0.337914	-0.994013							-0.32799	-0.988713
		-0.34293	-0.995875							-0.332908	-0.990688
		-0.347886	-0.997735							-0.337913	-0.992082
		-0.352772	-0.998863							-0.342879	-0.993694
		-0.357768	-1.00033							-0.347955	-0.995382
		-0.362756	-1.00166							-0.352752	-0.996769
		-0.367765	-1.00312							-0.35771	-0.997942
		-0.37275	-1.00438							-0.362745	-0.999264
		-0.377667	-1.00545							-0.367718	-1.00058
		-0.382565	-1.00664							-0.372757	-1.00191
		-0.387611	-1.00784							-0.377682	-1.00308
		-0.392598	-1.00891							-0.382647	-1.00396
		-0.397493	-1.00977							-0.387605	-1.0052
		-0.402629	-1.0107							-0.392561	-1.00623
		-0.407442	-1.01163							-0.397626	-1.00697
		-0.412482	-1.0127							-0.402467	-1.00792
		-0.417467	-1.0135							-0.407378	-1.00894
		-0.42228	-1.01409							-0.412383	-1.01012
		-0.427396	-1.01476							-0.417395	-1.011
		-0.432233	-1.01562							-0.422342	-1.01174
		-0.437275	-1.01649							-0.427387	-1.01247
		-0.442168	-1.01715							-0.432396	-1.01328
		-0.447207	-1.01782							-0.437315	-1.0138
		-0.452198	-1.01842							-0.44228	-1.0146
		-0.457142	-1.01909							-0.447283	-1.01527
		-0.46219	-1.01969							-0.452244	-1.01593
		-0.467108	-1.02022							-0.4572	-1.01659
		-0.472068	-1.02069							-0.462115	-1.0174
		-0.477008	-1.02115							-0.467063	-1.01798
		-0.481895	-1.02162							-0.472088	-1.01865
		-0.486981	-1.02222							-0.477035	-1.01909
		-0.491931	-1.02295							-0.481947	-1.01946
		-0.496938	-1.02349							-0.486932	-1.02005
		-0.501952	-1.02376							-0.491795	-1.02078
		-0.506757	-1.02409							-0.496794	-1.02122
		-0.511778	-1.02449							-0.501769	-1.02166
		-0.516738	-1.02489							-0.506751	-1.02203
		-0.521643	-1.02529							-0.511893	-1.02233
		-0.526658	-1.02576							-0.516844	-1.023
		-0.531603	-1.02609							-0.521637	-1.02343
		-0.536643	-1.02643							-0.526732	-1.02395
		-0.541613	-1.02683							-0.531743	-1.02425
		-0.546548	-1.02709							-0.536692	-1.02469
		-0.551466	-1.02743							-0.541572	-1.02513
		-0.556524	-1.02776							-0.546506	-1.02557
		-0.561402	-1.02809							-0.551511	-1.02594
		-0.566394	-1.02843							-0.556493	-1.02631
		-0.571409	-1.02876							-0.561498	-1.02647
		-0.576352	-1.0291							-0.566488	-1.02676
		-0.581409	-1.02937							-0.571319	-1.02727
		-0.586275	-1.02963							-0.576285	-1.02772
		-0.591205	-1.02977							-0.581357	-1.02809
		-0.596185	-1.03017							-0.586262	-1.02831
		-0.601183	-1.03044							-0.59126	-1.02868
		-0.60621	-1.03084							-0.596288	-1.02905
		-0.611106	-1.03117							-0.601224	-1.02942
		-0.616107	-1.03144							-0.606178	-1.0295
		-0.621106	-1.03151							-0.611139	-1.02965
		-0.626091	-1.03171							-0.616074	-1.02994
		-0.63101	-1.03191							-0.621117	-1.03024
		-0.636016	-1.03231							-0.625946	-1.03075
		-0.64092	-1.03238							-0.631011	-1.03091
		-0.645965	-1.03245							-0.63603	-1.03113
		-0.650831	-1.03265							-0.640939	-1.03142
		-0.655839	-1.03285							-0.645788	-1.03164
		-0.660822	-1.03305							-0.650834	-1.03187
		-0.665882	-1.03306							-0.655778	-1.03209
		-0.670664	-1.03319							-0.66079	-1.03246
		-0.675723	-1.03352							-0.665837	-1.03269
		-0.680711	-1.03379							-0.670669	-1.03269
		-0.685759	-1.034							-0.675683	-1.03277
		-0.690546	-1.03406							-0.680652	-1.03306
		-0.695546	-1.03406							-0.685594	-1.03351
		-0.70051	-1.03433							-0.690596	-1.03358
		-0.705562	-1.03453							-0.695637	-1.03381
		-0.710526	-1.0346							-0.700597	-1.03411
		-0.715474	-1.0346							-0.705451	-1.03433
		-0.720358	-1.0348							-0.710468	-1.03462
		-0.725302	-1.03494							-0.715419	-1.03492
		-0.73041	-1.03508							-0.720412	-1.03507
		-0.735435	-1.03528							-0.725347	-1.03522
		-0.7402	-1.03547							-0.730388	-1.03544
		-0.745124	-1.03554							-0.735337	-1.03552
		-0.750109	-1.03568							-0.740249	-1.03582
		-0.755131	-1.03575							-0.7452	-1.03611
		-0.760224	-1.03595							-0.750221	-1.03634
		-0.765068	-1.03608							-0.75518	-1.03634
		-0.770141	-1.03616							-0.760116	-1.03634
		-0.775096	-1.03642							-0.765032	-1.03649
		-0.779867	-1.03649							-0.77006	-1.03701
		-0.784972	-1.03656							-0.775114	-1.03724
		-0.789984	-1.03663							-0.779971	-1.03724
		-0.794844	-1.03683							-0.785005	-1.03746
		-0.799814	-1.03683							-0.790013	-1.03769
		-0.804799	-1.03696							-0.794942	-1.03776
		-0.809815	-1.03703							-0.79995	-1.03769
		-0.814784	-1.03717							-0.804851	-1.03777
		-0.819623	-1.0373							-0.80975	-1.03799
		-0.824758	-1.03724							-0.814693	-1.03829
		-0.829703	-1.03738							-0.819693	-1.03844
		-0.834772	-1.03758							-0.824703	-1.03859
		-0.839565	-1.03758							-0.829677	-1.03874
		-0.844608	-1.03752							-0.834633	-1.03903
		-0.849546	-1.03758							-0.839599	-1.03897
		-0.854475	-1.03772							-0.844678	-1.0389
		-0.859507	-1.03779							-0.849471	-1.03912
		-0.864405	-1.03785							-0.854537	-1.03934
		-0.869442	-1.03792							-0.859478	-1.03949
		-0.874415	-1.03806							-0.864494	-1.03957
		-0.87941	-1.03826							-0.869413	-1.03957
		-0.884375	-1.03826							-0.874426	-1.03973
		-0.889227	-1.03826							-0.879346	-1.04002
		-0.894234	-1.0382							-0.884299	-1.04002
		-0.899158	-1.0382							-0.889226	-1.04017
		-0.904209	-1.03827							-0.894215	-1.0404
		-0.914722	-1.03849							-0.8992	-1.04048
		-0.919057	-1.03848							-0.904216	-1.04055
		-0.924065	-1.03861							-0.914919	-1.0408
		-0.929123	-1.03868							-0.918837	-1.0407
		-0.934191	-1.03882							-0.924092	-1.04079
		-0.938906	-1.03868							-0.929023	-1.04079
		-0.944001	-1.03869							-0.933989	-1.04094
		-0.948798	-1.03882							-0.939176	-1.04088
		-0.954013	-1.0389							-0.944262	-1.04089
		-0.959011	-1.03883							-0.948652	-1.04109
		-0.963735	-1.03883							-0.953875	-1.0414
		-0.968807	-1.03897							-0.958595	-1.04169
		-0.973893	-1.03897							-0.963877	-1.0417
		-0.978943	-1.03904							-0.968904	-1.04178
		-0.983598	-1.03904							-0.973587	-1.04192
		-0.988556	-1.03897							-0.978586	-1.04214
		-0.993756	-1.03891							-0.983768	-1.04215
		-0.99854	-1.03891							-0.98867	-1.04216
		-1.0037	-1.03885							-0.993527	-1.0423
		-1.00808	-1.04003							-0.998617	-1.04224
		-1.00307	-1.03983							-1.0035	-1.04231
		-0.998411	-1.03997							-1.00861	-1.04225
		-0.993289	-1.04016							-1.00813	-1.0434
		-0.988272	-1.04016							-1.00297	-1.04325
		-0.983122	-1.04015							-0.99805	-1.0431
		-0.978293	-1.04009							-0.993541	-1.04303
		-0.97355	-1.03996							-0.988418	-1.0431
		-0.968309	-1.03988							-0.983246	-1.04302
		-0.963383	-1.03988							-0.978425	-1.04294
		-0.958499	-1.03995							-0.973294	-1.04279
		-0.953211	-1.03994							-0.968551	-1.04294
		-0.948533	-1.03987							-0.963452	-1.04271
		-0.943292	-1.03973							-0.958485	-1.04249
		-0.938416	-1.03967							-0.953761	-1.04249
		-0.933715	-1.0396							-0.94878	-1.04256
		-0.928638	-1.03953							-0.943516	-1.04255
		-0.92396	-1.03954							-0.938787	-1.04248
		-0.918787	-1.03946							-0.933628	-1.04225
		-0.913719	-1.03953							-0.928656	-1.04217
		-0.908904	-1.0394							-0.923726	-1.04202
		-0.9038	-1.03932							-0.918695	-1.0418
		-0.898686	-1.03938							-0.913829	-1.04165
		-0.893925	-1.03925							-0.908817	-1.04164
		-0.889046	-1.03912							-0.903818	-1.04164
		-0.883763	-1.03911							-0.898828	-1.04156
		-0.879002	-1.03911							-0.893591	-1.0414
		-0.874031	-1.03898							-0.888885	-1.04111
		-0.869009	-1.03904							-0.884015	-1.04104
		-0.864413	-1.03898							-0.878641	-1.04095
		-0.858952	-1.0389							-0.873907	-1.04088
		-0.854314	-1.03877							-0.869215	-1.04074
		-0.849178	-1.03864							-0.864001	-1.04051
		-0.844202	-1.03857							-0.859103	-1.04058
		-0.839615	-1.03857							-0.854273	-1.04051
		-0.834438	-1.0385							-0.849137	-1.04035
		-0.829274	-1.03843							-0.844257	-1.04006
		-0.824431	-1.03823							-0.839341	-1.03983
		-0.819181	-1.03809							-0.834557	-1.03984
		-0.814562	-1.03789							-0.829371	-1.03975
		-0.809183	-1.03795							-0.824349	-1.03967
		-0.804454	-1.03788							-0.819112	-1.03937
		-0.799483	-1.03775							-0.81463	-1.03931
		-0.794489	-1.03768							-0.809508	-1.03915
		-0.789471	-1.03754							-0.804344	-1.03892
		-0.784669	-1.03741							-0.799606	-1.03871
		-0.779615	-1.03728							-0.794717	-1.03863
		-0.774658	-1.03701							-0.789494	-1.03855
		-0.767645	-1.03682							-0.784742	-1.0384
		-0.764692	-1.0368							-0.779744	-1.03825
		-0.759863	-1.03674							-0.77452	-1.03802
		-0.754865	-1.03667							-0.767804	-1.03789
		-0.749947	-1.0366							-0.764746	-1.03765
		-0.74481	-1.0364							-0.759812	-1.0375
		-0.739834	-1.03626							-0.754853	-1.03735
		-0.734812	-1.03612							-0.749685	-1.0372
		-0.729999	-1.03606							-0.745075	-1.03713
		-0.724965	-1.03592							-0.739863	-1.0369
		-0.719982	-1.03579							-0.734925	-1.03675
		-0.71516	-1.03566							-0.729923	-1.03653
		-0.710222	-1.03552							-0.725009	-1.03623
		-0.705167	-1.03532							-0.720044	-1.03615
		-0.70016	-1.03518							-0.715067	-1.03586
		-0.695035	-1.03498							-0.710057	-1.03578
		-0.690347	-1.03485							-0.705242	-1.03563
		-0.685298	-1.03478							-0.700186	-1.03548
		-0.680452	-1.03471							-0.6952	-1.03526
		-0.675392	-1.03451							-0.69023	-1.03503
		-0.670463	-1.03438							-0.685266	-1.03488
		-0.665431	-1.03417							-0.680337	-1.03459
		-0.660426	-1.03397							-0.675314	-1.03436
		-0.655496	-1.03377							-0.67037	-1.03429
		-0.650549	-1.03364							-0.66546	-1.03399
		-0.64555	-1.03343							-0.660542	-1.03377
		-0.640632	-1.0333							-0.655381	-1.03362
		-0.635625	-1.0331							-0.65042	-1.03339
		-0.630733	-1.03283							-0.645649	-1.03288
		-0.625708	-1.03263							-0.640519	-1.03265
		-0.620731	-1.03236							-0.635541	-1.0325
		-0.615758	-1.03216							-0.630584	-1.03228
		-0.610733	-1.03196							-0.625722	-1.03213
		-0.605974	-1.03189							-0.620691	-1.03191
		-0.600763	-1.03162							-0.615705	-1.03154
		-0.595911	-1.03135							-0.610747	-1.03117
		-0.590964	-1.03115							-0.605721	-1.03094
		-0.58591	-1.03082							-0.600925	-1.03058
		-0.581004	-1.03048							-0.59595	-1.03028
		-0.575993	-1.03022							-0.590892	-1.03006
		-0.571012	-1.02995							-0.585991	-1.02984
		-0.566041	-1.02975							-0.580966	-1.02961
		-0.561091	-1.02955							-0.576095	-1.02925
		-0.556048	-1.02928							-0.570989	-1.02894
		-0.551281	-1.02901							-0.566067	-1.02858
		-0.546203	-1.02861							-0.561076	-1.02821
		-0.541242	-1.02828							-0.556258	-1.02813
		-0.536294	-1.02794							-0.55125	-1.02776
		-0.531292	-1.02754							-0.546107	-1.02724
		-0.526352	-1.02721							-0.54125	-1.02695
		-0.521251	-1.02694							-0.536236	-1.02658
		-0.516428	-1.02647							-0.531246	-1.02614
		-0.511403	-1.02614							-0.526422	-1.02555
		-0.506537	-1.02594							-0.521393	-1.02525
		-0.501563	-1.02547							-0.516468	-1.02488
		-0.496524	-1.025							-0.51149	-1.02444
		-0.491608	-1.02454							-0.506467	-1.02407
		-0.486659	-1.02414							-0.501549	-1.02363
		-0.481616	-1.02374							-0.496555	-1.02304
		-0.476605	-1.02327							-0.49158	-1.02267
		-0.471734	-1.02274							-0.486623	-1.02208
		-0.46674	-1.0222							-0.481584	-1.02171
		-0.461721	-1.02173							-0.47668	-1.02127
		-0.456823	-1.0212							-0.471717	-1.02075
		-0.451832	-1.0206							-0.466575	-1.02009
		-0.44685	-1.02							-0.461837	-1.01958
		-0.441914	-1.01947							-0.456826	-1.01906
		-0.436887	-1.019							-0.451902	-1.01855
		-0.431917	-1.01827							-0.446856	-1.01788
		-0.426935	-1.01767							-0.441845	-1.01729
		-0.422071	-1.01694							-0.436903	-1.01649
		-0.416951	-1.0162							-0.431922	-1.01604
		-0.412093	-1.01547							-0.427025	-1.01538
		-0.406998	-1.01467							-0.42202	-1.01465
		-0.402194	-1.01394							-0.417116	-1.01392
		-0.397192	-1.01315							-0.412123	-1.01325
		-0.392149	-1.01228							-0.407121	-1.01237
		-0.387256	-1.01135							-0.402178	-1.01156
		-0.382293	-1.01048							-0.397235	-1.01083
		-0.377241	-1.00955							-0.392101	-1.00987
		-0.372316	-1.00849							-0.387184	-1.00892
		-0.367462	-1.00736							-0.382321	-1.00811
		-0.362469	-1.00636							-0.37731	-1.00723
		-0.357455	-1.00523							-0.372399	-1.00635
		-0.352537	-1.0039							-0.367498	-1.00525
		-0.347524	-1.00277							-0.362409	-1.00393
		-0.342565	-1.00137							-0.357436	-1.00283
		-0.337594	-0.999977							-0.352494	-1.00166
		-0.332598	-0.998448							-0.347443	-1.00056
		-0.327698	-0.996921							-0.342551	-0.999238
		-0.322721	-0.995259							-0.337617	-0.997919
		-0.317655	-0.993595							-0.332651	-0.996308
		-0.3127	-0.991868							-0.327581	-0.994839
		-0.307857	-0.989944							-0.322716	-0.993376
		-0.302803	-0.988081							-0.317766	-0.991692
		-0.297971	-0.985826							-0.312842	-0.989862
		-0.292847	-0.983563							-0.307707	-0.987953
		-0.287874	-0.981039							-0.302763	-0.986123
		-0.282948	-0.978449							-0.29785	-0.984294
		-0.278039	-0.975794							-0.292831	-0.982169
		-0.273091	-0.973005							-0.287839	-0.979899
		-0.268118	-0.970082							-0.282889	-0.977411
		-0.263035	-0.966692							-0.278112	-0.974855
		-0.258094	-0.963239							-0.27299	-0.97185
		-0.253204	-0.959522							-0.268023	-0.968923
		-0.248241	-0.955472							-0.263168	-0.965707
		-0.243359	-0.951224							-0.258126	-0.962412
		-0.23823	-0.946373							-0.253143	-0.958973
		-0.233188	-0.941192							-0.248104	-0.955313
		-0.228251	-0.935549							-0.243119	-0.951435
		-0.223388	-0.929378							-0.238341	-0.947271
		-0.218396	-0.922008							-0.233385	-0.942445
		-0.213381	-0.914571							-0.228434	-0.936887
		-0.208488	-0.906673							-0.223317	-0.931033
		-0.203487	-0.897843							-0.218419	-0.924381
		-0.19854	-0.88782							-0.213428	-0.917287
		-0.193524	-0.8766							-0.20842	-0.909828
		-0.188598	-0.864454							-0.203509	-0.901422
		-0.183644	-0.851378							-0.19851	-0.892063
		-0.17867	-0.837172							-0.193528	-0.881682
		-0.173668	-0.821971							-0.188502	-0.870276
		-0.168682	-0.805907							-0.18357	-0.857777
		-0.16371	-0.789313							-0.178662	-0.844547
		-0.158742	-0.771989							-0.173691	-0.830001
		-0.153815	-0.754201							-0.168754	-0.815017
		-0.148851	-0.735483							-0.163716	-0.798642
		-0.143886	-0.716433							-0.158731	-0.78161
		-0.138921	-0.697052							-0.153816	-0.763996
		-0.133962	-0.67714							-0.148795	-0.745356
		-0.12889	-0.656454							-0.143867	-0.726513
		-0.123956	-0.635959							-0.138835	-0.706572
		-0.119036	-0.615244							-0.133904	-0.686561
		-0.114006	-0.593664							-0.129031	-0.66628
		-0.109125	-0.572778							-0.124023	-0.645331
		-0.104161	-0.551021							-0.119006	-0.624016
		-0.099138	-0.528757							-0.114076	-0.602668
		-0.094228	-0.506776							-0.109067	-0.580922
		-0.089255	-0.48454							-0.104112	-0.558732
		-0.084195	-0.461532							-0.099216	-0.536895
		-0.079304	-0.439133							-0.094186	-0.514206
		-0.074288	-0.415045							-0.089246	-0.491716
		-0.069386	-0.390495							-0.08426	-0.468985
		-0.064433	-0.366826							-0.079285	-0.445793
		-0.059426	-0.343754							-0.074347	-0.42193
		-0.054479	-0.320643							-0.069362	-0.3967
		-0.049459	-0.296959							-0.064412	-0.373085
		-0.044558	-0.273869							-0.059407	-0.349841
		-0.03954	-0.249807							-0.054413	-0.326642
		-0.034573	-0.225899							-0.049465	-0.303239
		-0.029576	-0.201739							-0.044506	-0.27928
		-0.024673	-0.175967							-0.039591	-0.255469
		-0.01974	-0.146625							-0.034522	-0.23063
		-0.014735	-0.115628							-0.02965	-0.20647
		-0.009937	-0.088247							-0.024643	-0.180245
		-0.008669	-0.081377							-0.019713	-0.150295
		-0.008482	-0.080184							-0.014731	-0.118407
		-0.008302	-0.079104							-0.0099	-0.090228
		-0.008132	-0.078077							-0.008858	-0.084314
		-0.00798	-0.07719							-0.008633	-0.083167
		-0.007785	-0.075964							-0.008412	-0.081779
		-0.006699	-0.069981							-0.008209	-0.080721
		-0.006575	-0.069254							-0.008074	-0.079876
		-0.006439	-0.068394							-0.007942	-0.078952
		-0.006315	-0.067575							-0.007796	-0.07807
		-0.006189	-0.066894							-0.006596	-0.071224
		-0.006057	-0.066212							-0.006469	-0.07054
		-0.005934	-0.065476							-0.006351	-0.069782
		-0.005742	-0.064404							-0.006215	-0.068989
		-0.005614	-0.063637							-0.006068	-0.068231
		-0.005473	-0.062931							-0.005895	-0.067036
		-0.005345	-0.062185							-0.005769	-0.066336
		-0.005151	-0.061072							-0.005635	-0.065554
		-0.005026	-0.06039							-0.005511	-0.064863
		-0.004822	-0.059273							-0.005386	-0.064061
		-0.004683	-0.058553							-0.005256	-0.063265
		-0.004549	-0.057848							-0.005121	-0.06261
		-0.004413	-0.057109							-0.004975	-0.061885
		-0.004267	-0.056408							-0.004842	-0.06112
		-0.004108	-0.055677							-0.004705	-0.0603
		-0.003958	-0.054977							-0.004584	-0.05952
		-0.0038	-0.054265							-0.004435	-0.058848
		-0.003645	-0.053558							-0.004305	-0.058187
		-0.003509	-0.052846							-0.004182	-0.057496
		-0.003292	-0.051809							-0.004048	-0.056722
		-0.003137	-0.051147							-0.003882	-0.056022
		-0.002994	-0.050425							-0.003728	-0.055279
		-0.002856	-0.049783							-0.003583	-0.054567
		-0.002707	-0.049026							-0.003433	-0.053811
		-0.002562	-0.048426							-0.003294	-0.05304
		-0.002412	-0.047717							-0.003152	-0.05239
		-0.000893	-0.039964							-0.003012	-0.051607
		0.003709	-0.012502							-0.002868	-0.050986
		0.003789	-0.011777							-0.002706	-0.050216
		0.00386	-0.011207							-0.002555	-0.049507
		0.003955	-0.010502							-0.002397	-0.048809
		0.004039	-0.009874							-0.0008	-0.040237
		0.004116	-0.00914							0.003963	-0.009797
		0.004237	-0.008231							0.00403	-0.009121
		0.004334	-0.007505							0.004169	-0.008135
		0.004432	-0.006873							0.004291	-0.007099
		0.004528	-0.006279							0.004369	-0.00647
		0.004629	-0.005625							0.004498	-0.005501
		0.004772	-0.004657							0.004618	-0.004576
		0.004876	-0.004013							0.004697	-0.003923
		0.004992	-0.003331							0.004786	-0.003255
		0.005086	-0.002836							0.004886	-0.002669
		0.005185	-0.002198							0.004978	-0.002077
		0.00535	-0.001249							0.005077	-0.001438
		0.005446	-0.000685							0.005186	-0.000844
		0.005611	0.000233							0.005335	9.3e-05
		0.005728	0.000823							0.005458	0.000979
		0.005842	0.001354							0.005563	0.001522
		0.00596	0.001969							0.005668	0.00212
		0.006135	0.002769							0.005786	0.002665
		0.00626	0.003457							0.005897	0.003282
		0.006382	0.003921							0.006008	0.00381
		0.006515	0.004494							0.006147	0.004452
		0.006639	0.005086							0.006262	0.00506
		0.006825	0.005941							0.006375	0.005641
		0.006955	0.006495							0.006482	0.006146
		0.007072	0.007026							0.006644	0.006954
		0.007199	0.007622							0.006777	0.007573
		0.007324	0.008096							0.006902	0.008043
		0.007452	0.008667							0.007027	0.008613
		0.007588	0.009206							0.007164	0.009059
		0.007716	0.009758							0.007341	0.009871
		0.007864	0.010259							0.007459	0.010401
		0.008006	0.010832							0.007575	0.011009
		0.008145	0.011417							0.00771	0.011479
		0.008353	0.012139							0.007842	0.011942
		0.008493	0.012748							0.007985	0.012594
		0.008634	0.013282							0.008113	0.013081
		0.0088	0.013957							0.008256	0.013625
		0.008946	0.014491							0.00839	0.01415
		0.010243	0.019433							0.008529	0.014632
		0.010383	0.019898							0.008654	0.015187
		0.015066	0.042048							0.008848	0.015902
		0.02009	0.062833							0.008985	0.016481
		0.025049	0.083401							0.01023	0.021206
		0.029983	0.10624							0.010342	0.021791
		0.034984	0.13125							0.01509	0.044037
		0.039968	0.154747							0.020087	0.064765
		0.044864	0.177445							0.025071	0.086149
		0.049903	0.200897							0.029993	0.109492
		0.054832	0.22426							0.034973	0.134811
		0.059781	0.247988							0.039971	0.158639
		0.06477	0.271963							0.044887	0.181661
		0.069765	0.296164							0.049868	0.205371
		0.074743	0.320277							0.054876	0.229499
		0.079652	0.344024							0.059841	0.253721
		0.084628	0.36782							0.064803	0.278089
		0.089605	0.391482							0.06975	0.30242
		0.094551	0.416817							0.074699	0.326436
		0.099603	0.443036							0.079653	0.350687
		0.104469	0.465614							0.084706	0.375116
		0.109461	0.487565							0.089651	0.398804
		0.114431	0.509608							0.094555	0.423477
		0.119394	0.531472							0.099531	0.448525
		0.124405	0.553383							0.104491	0.47173
		0.129388	0.575167							0.109546	0.494493
		0.134336	0.596871							0.114476	0.516902
		0.139239	0.617983							0.119465	0.539385
		0.144223	0.639071							0.124408	0.561479
		0.149248	0.66006							0.129285	0.583236
		0.154171	0.680543							0.134276	0.605273
		0.15921	0.700922							0.13928	0.62707
		0.164076	0.720566							0.144217	0.648609
		0.169141	0.739818							0.149203	0.669755
		0.174046	0.758401							0.154257	0.69064
		0.17901	0.776522							0.159078	0.710516
		0.183988	0.794112							0.164126	0.730553
		0.18896	0.810905							0.169047	0.749695
		0.193936	0.826769							0.174039	0.768261
		0.198847	0.841703							0.179063	0.786317
		0.203817	0.855642							0.184009	0.803274
		0.208874	0.86912							0.188969	0.819428
		0.213797	0.881067							0.193941	0.834779
		0.218721	0.891753							0.198921	0.849252
		0.223749	0.901779							0.203845	0.862482
		0.228699	0.910607							0.208831	0.87469
		0.233708	0.918575							0.213802	0.885949
		0.238629	0.925544							0.218732	0.895963
		0.243638	0.932052							0.223706	0.905248
		0.248581	0.93796							0.228654	0.91329
		0.253596	0.943273							0.233678	0.920677
		0.258455	0.948184							0.23858	0.927402
		0.263451	0.952832							0.243608	0.933473
		0.268433	0.957016							0.248541	0.939103
		0.274385	0.961757							0.253515	0.944369
		0.278412	0.965251							0.258434	0.948902
		0.283282	0.968636							0.263408	0.953291
		0.288304	0.971892							0.268419	0.957169
		0.293286	0.974748							0.274391	0.961442
		0.298254	0.977339							0.278279	0.964629
		0.303139	0.979927							0.28323	0.96814
		0.30824	0.982322							0.288328	0.971071
		0.313043	0.984709							0.293307	0.973926
		0.318082	0.987103							0.298186	0.976339
		0.323175	0.989099							0.303114	0.97868
		0.328072	0.990958							0.308107	0.981023
		0.33297	0.992684							0.313132	0.983294
		0.337945	0.994545							0.318077	0.985344
		0.342832	0.996071							0.323018	0.98732
		0.34773	0.997664							0.328028	0.989225
		0.352731	0.999194							0.332996	0.990983
		0.357852	1.00079							0.337911	0.99274
		0.362817	1.00219							0.342982	0.994354
		0.367758	1.00358							0.347779	0.995961
		0.372714	1.00472							0.35281	0.997282
		0.377737	1.00598							0.357748	0.998674
		0.382594	1.00691							0.362773	0.999995
		0.387582	1.00797							0.367779	1.00132
		0.392476	1.00897							0.372766	1.00249
		0.397554	1.00997							0.377681	1.00366
		0.402615	1.01097							0.382657	1.00476
		0.407549	1.0119							0.387537	1.00586
		0.412492	1.01276							0.392589	1.00689
		0.417302	1.01363							0.397536	1.00777
		0.42246	1.01436							0.402507	1.00858
		0.427372	1.01496							0.407405	1.0096
		0.432253	1.01582							0.412341	1.0107
		0.437235	1.01656							0.417443	1.01159
		0.44217	1.01735							0.422362	1.01232
		0.44725	1.01789							0.427334	1.01306
		0.452134	1.01862							0.432303	1.01364
		0.457118	1.01922							0.437234	1.01438
		0.462194	1.01982							0.442202	1.01519
		0.467118	1.02035							0.447277	1.01556
		0.472021	1.02089							0.452242	1.01637
		0.477025	1.02162							0.457131	1.01703
		0.482023	1.02222							0.462081	1.01783
		0.487039	1.02269							0.467053	1.01842
		0.491939	1.02302							0.472085	1.01901
		0.496869	1.02362							0.477043	1.01953
		0.501854	1.02402							0.481924	1.02004
		0.506819	1.02449							0.486946	1.02048
		0.511728	1.02482							0.492041	1.02108
		0.516744	1.02515							0.497023	1.02167
		0.5217	1.02549							0.501814	1.02225
		0.526746	1.02609							0.506873	1.02269
		0.531748	1.02656							0.511794	1.02321
		0.536561	1.02695							0.516756	1.02358
		0.54164	1.02722							0.52174	1.02395
		0.546557	1.02749							0.526652	1.02432
		0.551569	1.02789							0.531693	1.02483
		0.556487	1.02816							0.536619	1.0252
		0.561459	1.02836							0.54156	1.02564
		0.566352	1.02876							0.546474	1.02601
		0.571447	1.02903							0.55151	1.02638
		0.576404	1.02943							0.556445	1.0266
		0.581366	1.02957							0.561456	1.02698
		0.586266	1.02983							0.566387	1.02727
		0.591353	1.03017							0.571313	1.02771
		0.596262	1.03043							0.576376	1.02816
		0.601216	1.0309							0.581319	1.02845
		0.606235	1.0311							0.586276	1.0289
		0.611095	1.03137							0.591217	1.02912
		0.61612	1.03164							0.596118	1.02949
		0.621176	1.03171							0.601138	1.02964
		0.626017	1.03184							0.605998	1.02993
		0.630906	1.03204							0.61109	1.03023
		0.635917	1.03224							0.616129	1.03046
		0.641015	1.03245							0.62103	1.03068
		0.645907	1.03278							0.625994	1.03105
		0.650845	1.03305							0.630941	1.03134
		0.655775	1.03318							0.636039	1.03164
		0.660777	1.03325							0.640934	1.03186
		0.665724	1.03352							0.646015	1.03202
		0.670674	1.03372							0.650861	1.03224
		0.675578	1.03398							0.65586	1.03275
		0.680664	1.03399							0.660772	1.0329
		0.685565	1.03419							0.665794	1.03305
		0.690675	1.03439							0.670713	1.03342
		0.695547	1.03473							0.675731	1.03372
		0.70051	1.03486							0.680618	1.03394
		0.705422	1.03493							0.685597	1.03409
		0.710593	1.03494							0.69068	1.03417
		0.715447	1.03507							0.695624	1.03447
		0.720371	1.03507							0.700566	1.03462
		0.725368	1.03527							0.705444	1.03476
		0.730332	1.03541							0.710517	1.03484
		0.735366	1.03567							0.715445	1.03499
		0.740298	1.03581							0.72043	1.03536
		0.745296	1.03594							0.725409	1.03566
		0.750178	1.03594							0.730314	1.03595
		0.755178	1.03601							0.735354	1.03625
		0.760169	1.03628							0.740224	1.0364
		0.765077	1.03655							0.745264	1.03662
		0.770033	1.03662							0.750201	1.0367
		0.775101	1.03682							0.755165	1.03678
		0.780019	1.03682							0.760139	1.03678
		0.784999	1.03689							0.765153	1.03701
		0.790004	1.03716							0.770034	1.03715
		0.794838	1.03736							0.775081	1.03731
		0.79995	1.03736							0.779983	1.03746
		0.804755	1.03743							0.784953	1.03761
		0.809877	1.03757							0.789951	1.03783
		0.814688	1.03757							0.794917	1.03798
		0.819776	1.03777							0.799886	1.03806
		0.824694	1.0377							0.804854	1.03813
		0.829709	1.03771							0.809781	1.03836
		0.834595	1.03784							0.814725	1.03858
		0.839586	1.03791							0.819788	1.03873
		0.844614	1.03791							0.824719	1.03895
		0.849499	1.03811							0.829714	1.03903
		0.854618	1.03819							0.834736	1.03911
		0.859377	1.03825							0.83962	1.0394
		0.864549	1.03832							0.844556	1.03941
		0.869465	1.03832							0.849625	1.03949
		0.874426	1.03839							0.854489	1.03963
		0.879353	1.03846							0.859434	1.03986
		0.88434	1.03853							0.864375	1.04001
		0.889404	1.03873							0.869461	1.04009
		0.894301	1.03887							0.874281	1.04016
		0.899092	1.03873							0.879405	1.04017
		0.904263	1.0388							0.884378	1.0401
		0.914214	1.03888							0.889265	1.04032
		0.919107	1.03888							0.894221	1.04047
		0.924115	1.03895							0.899274	1.04055
		0.929137	1.03902							0.904198	1.0407
		0.934044	1.03915							0.914273	1.04093
		0.938952	1.03935							0.913985	1.041
		0.944093	1.03922							0.919231	1.04086
		0.949046	1.03929							0.923978	1.041
		0.953701	1.03915							0.928945	1.04123
		0.9587	1.03922							0.934063	1.04131
		0.963758	1.03936							0.938773	1.04138
		0.968647	1.03943							0.943992	1.04154
		0.973614	1.03943							0.948918	1.04154
		0.978663	1.03943							0.953733	1.04169
		0.983589	1.03943							0.958961	1.04177
		0.988464	1.03937							0.964166	1.04193
		0.993683	1.03931							0.968702	1.04192
		0.998663	1.03925							0.973683	1.04214
		1.00361	1.03945							0.978746	1.04215
										0.983598	1.04222
										0.98845	1.04237
										0.993756	1.04246
										0.998668	1.04231
										1.00351	1.04231

## Sheet: Fig7
Fig.7a							Fig.7b							Fig.7c
m0H (T)	V_T (V)						m0H (T)	V_T (V)						Co2MnGa/BiSbTe
-1259.88	-0.000706582	-0.00141458	-0.00216625	-0.00291158	-0.00367225		-1259.88	0.000196468	0.000392134	0.000596468	0.000798134	0.00100513		Nabra T (K/m)	E_T (V/m)
-1258.42	-0.000707121	-0.00141479	-0.00216645	-0.00291145	-0.00367445		-1258.42	0.000196119	0.000392453	0.000596786	0.000797786	0.00100512		900	-0.052174	-0.0505202
-1256.05	-0.000707047	-0.00141538	-0.00216671	-0.00291138	-0.00367671		-1256.05	0.000196035	0.000392035	0.000596702	0.000798035	0.00100504		1855	-0.10552	-0.101779
-1253.45	-0.000706156	-0.00141582	-0.00216582	-0.00291216	-0.00367716		-1253.45	0.000195652	0.000391652	0.000596319	0.000797319	0.00100565		2805	-0.160223	-0.154496
-1250.85	-0.000705641	-0.00141597	-0.00216464	-0.00291264	-0.00367731		-1250.85	0.000195335	0.000391335	0.000595002	0.000797335	0.00100634		3790	-0.215429	-0.208002
-1248.46	-0.000704835	-0.00141584	-0.00216384	-0.00291084	-0.00367784		-1248.46	0.000195183	0.000391183	0.000595183	0.000797183	0.00100585		4730	-0.271756	-0.262903
-1245.76	-0.00070436	-0.00141569	-0.00216436	-0.00290936	-0.00367803		-1245.76	0.000195043	0.000391377	0.00059471	0.000797377	0.00100471
-1243.08	-0.000704418	-0.00141609	-0.00216542	-0.00290975	-0.00367742		-1243.08	0.000194958	0.000391625	0.000595625	0.000797292	0.00100463		Co2MnGa/Bi2Te3
-1240.61	-0.000704235	-0.00141657	-0.00216557	-0.00291157	-0.00367524		-1240.61	0.000194822	0.000392155	0.000596489	0.000797489	0.00100516		Nabra T (K/m)	E_T (V/m)
-1237.86	-0.000704671	-0.00141634	-0.002166	-0.002912	-0.00367267		-1237.86	0.000194739	0.000391739	0.000596406	0.000797406	0.00100374		868	0.013929	0.0155856
-1235.05	-0.000704805	-0.00141547	-0.00216547	-0.00291114	-0.00367081		-1235.05	0.000194612	0.000391279	0.000595945	0.000797279	0.00100395		1742.5	0.0279766	0.0314071
-1232.39	-0.000704964	-0.00141496	-0.00216596	-0.0029113	-0.0036693		-1232.39	0.000194575	0.000391242	0.000595908	0.000797575	0.00100391		2617.5	0.0426433	0.0477047
-1229.61	-0.000704692	-0.00141469	-0.00216536	-0.00291069	-0.00366969		-1229.61	0.000194591	0.000391258	0.000595924	0.000797924	0.00100326		3512.5	0.0567861	0.0638556
-1227.02	-0.000704763	-0.00141443	-0.00216376	-0.0029111	-0.00367143		-1227.02	0.000194921	0.000390588	0.000595921	0.000797921	0.00100192		4387.5	0.0716314	0.0806571
-1224.12	-0.000705077	-0.00141341	-0.00216341	-0.00291174	-0.00367141		-1224.12	0.000194948	0.000390615	0.000595948	0.000797282	0.00100262
-1221.24	-0.000705342	-0.00141301	-0.00216301	-0.00291234	-0.00367101		-1221.24	0.000195355	0.000390688	0.000596021	0.000797688	0.00100236
-1218.55	-0.000704908	-0.00141224	-0.00216358	-0.00291258	-0.00367091		-1218.55	0.00019539	0.000390723	0.00059639	0.000797723	0.00100439
-1215.54	-0.000704877	-0.00141221	-0.00216454	-0.00291188	-0.00367188		-1215.54	0.000195413	0.000391079	0.000596413	0.000797413	0.00100541
-1212.55	-0.00070486	-0.00141219	-0.00216419	-0.00291086	-0.00367153		-1212.55	0.000195317	0.00039065	0.000595983	0.00079765	0.00100532
-1209.78	-0.000705619	-0.00141195	-0.00216362	-0.00291062	-0.00367262		-1209.78	0.000195152	0.000390485	0.000595485	0.000797152	0.00100515
-1206.71	-0.000706097	-0.0014121	-0.00216276	-0.00291143	-0.0036741		-1206.71	0.000195115	0.000389781	0.000595781	0.000796448	0.00100445
-1203.63	-0.000706247	-0.00141258	-0.00216258	-0.00291225	-0.00367491		-1203.63	0.000195165	0.000389831	0.000596165	0.000796165	0.00100383
-1200.77	-0.000706383	-0.00141272	-0.00216272	-0.00291272	-0.00367538		-1200.77	0.000195332	0.000389998	0.000596998	0.000795998	0.001004
-1197.6	-0.000705909	-0.00141291	-0.00216358	-0.00291358	-0.00367591		-1197.6	0.000195419	0.000390085	0.000596419	0.000796085	0.00100375
-1194.44	-0.000705261	-0.00141326	-0.0021646	-0.0029136	-0.00367593		-1194.44	0.000195227	0.000390561	0.000596561	0.000796227	0.00100289
-1191.47	-0.000704986	-0.00141332	-0.00216499	-0.00291332	-0.00367532		-1191.47	0.000195251	0.000390918	0.000596585	0.000795251	0.00100325
-1188.22	-0.00070555	-0.00141388	-0.00216622	-0.00291222	-0.00367622		-1188.22	0.00019514	0.00039114	0.000596474	0.000795474	0.00100314
-1184.9	-0.000705951	-0.00141462	-0.00216662	-0.00291095	-0.00367828		-1184.9	0.000194955	0.000390622	0.000596289	0.000795955	0.00100329
-1181.87	-0.000706043	-0.00141571	-0.00216671	-0.00291038	-0.00368071		-1181.87	0.000195002	0.000390336	0.000596669	0.000795336	0.00100334
-1178.52	-0.000705902	-0.00141657	-0.00216824	-0.00290957	-0.0036819		-1178.52	0.00019516	0.000390494	0.000596494	0.000795494	0.00100349
-1175.11	-0.00070601	-0.00141734	-0.00216934	-0.00290834	-0.00368234		-1175.11	0.000194938	0.000390272	0.000595938	0.000795605	0.00100294
-1172	-0.000706367	-0.00141803	-0.00217003	-0.00290737	-0.00368303		-1172	0.000194943	0.00039061	0.00059561	0.00079561	0.00100261
-1168.51	-0.000706737	-0.00141807	-0.0021694	-0.00290707	-0.0036834		-1168.51	0.000195078	0.000391078	0.000596078	0.000795078	0.00100308
-1165.03	-0.000706952	-0.00141829	-0.00216862	-0.00290695	-0.00368495		-1165.03	0.000194852	0.000390852	0.000596186	0.000794519	0.00100252
-1161.79	-0.000706869	-0.00141854	-0.0021672	-0.0029072	-0.0036852		-1161.79	0.000194937	0.000390937	0.000595937	0.000794271	0.0010026
-1158.17	-0.000706148	-0.00141848	-0.00216615	-0.00290782	-0.00368482		-1158.17	0.000194887	0.000390887	0.000595554	0.000793887	0.00100322
-1154.53	-0.000705954	-0.00141862	-0.00216462	-0.00290929	-0.00368462		-1154.53	0.000194967	0.000391301	0.000595301	0.000793967	0.0010043
-1151.2	-0.000705812	-0.00141915	-0.00216181	-0.00290848	-0.00368381		-1151.2	0.000194874	0.000391208	0.000596208	0.000793874	0.00100521
-1147.48	-0.000706133	-0.00141947	-0.0021608	-0.00290913	-0.0036818		-1147.48	0.000194737	0.000391404	0.000596071	0.000794071	0.0010054
-1143.74	-0.000705297	-0.0014193	-0.0021593	-0.00290996	-0.00368063		-1143.74	0.000194916	0.000391249	0.000595582	0.000794582	0.00100425
-1140.27	-0.000704791	-0.00141879	-0.00215846	-0.00291012	-0.00368079		-1140.27	0.000194878	0.000391211	0.000595544	0.000794878	0.00100354
-1136.45	-0.000704422	-0.00141842	-0.00215809	-0.00290842	-0.00368142		-1136.45	0.000194934	0.000391267	0.0005956	0.0007956	0.0010046
-1132.59	-0.000704801	-0.0014178	-0.00215847	-0.00290747	-0.00368147		-1132.59	0.000194728	0.000391728	0.000595062	0.000796062	0.00100573
-1128.99	-0.000704797	-0.00141713	-0.00215946	-0.00290613	-0.00368046		-1128.99	0.000194768	0.000391435	0.000595102	0.000796768	0.00100577
-1125.02	-0.000704801	-0.00141613	-0.00215913	-0.00290413	-0.0036788		-1125.02	0.000194782	0.000391782	0.000595449	0.000797449	0.00100612
-1121.01	-0.000704802	-0.00141547	-0.0021578	-0.0029028	-0.00367747		-1121.01	0.000195222	0.000391555	0.000595222	0.000797888	0.00100589
-1117.34	-0.000704886	-0.00141489	-0.00215822	-0.00290222	-0.00367755		-1117.34	0.000195255	0.000391921	0.000594921	0.000797921	0.00100626
-1113.23	-0.000704996	-0.00141433	-0.00215933	-0.00290333	-0.003678		-1113.23	0.000195369	0.000392035	0.000595035	0.000797702	0.00100637
-1109.02	-0.000705334	-0.001415	-0.00216067	-0.00290467	-0.003678		-1109.02	0.00019552	0.000392186	0.000595186	0.00079752	0.00100652
-1105.22	-0.000705717	-0.00141605	-0.00216238	-0.00290772	-0.00367872		-1105.22	0.000195573	0.000391906	0.000594906	0.000796906	0.00100624
-1100.92	-0.00070588	-0.00141588	-0.00216388	-0.00290988	-0.00367888		-1100.92	0.000195619	0.000391952	0.000595619	0.000796952	0.00100529
-1096.63	-0.000706057	-0.00141639	-0.00216439	-0.00291172	-0.00367872		-1096.63	0.000195612	0.000391945	0.000595945	0.000796612	0.00100461
-1092.7	-0.000706648	-0.00141698	-0.00216465	-0.00291332	-0.00367732		-1092.7	0.000195499	0.000391832	0.000596499	0.000796832	0.00100417
-1088.26	-0.000705782	-0.00141745	-0.00216645	-0.00291478	-0.00367745		-1088.26	0.000195209	0.000391876	0.000596876	0.000796876	0.00100354
-1083.78	-0.000705732	-0.00141773	-0.0021674	-0.00291473	-0.0036774		-1083.78	0.000195254	0.000392254	0.000597588	0.000797588	0.00100325
-1079.68	-0.000705874	-0.00141854	-0.00216754	-0.00291387	-0.00367787		-1079.68	0.000195318	0.000392318	0.000597318	0.000797985	0.00100399
-1075.02	-0.000705807	-0.00141914	-0.00216781	-0.00291381	-0.00367814		-1075.02	0.000195328	0.000391662	0.000597662	0.000798328	0.00100533
-1070.44	-0.000705886	-0.00141855	-0.00216689	-0.00291455	-0.00367822		-1070.44	0.000195402	0.000392069	0.000597736	0.000798069	0.00100474
-1066.16	-0.000706024	-0.00141869	-0.00216536	-0.00291536	-0.00367802		-1066.16	0.000195403	0.000392403	0.000597737	0.00079807	0.00100474
-1061.35	-0.000706177	-0.00141851	-0.00216551	-0.00291718	-0.00367784		-1061.35	0.000195233	0.000392233	0.000597567	0.000798233	0.0010049
-1056.46	-0.000705342	-0.00141868	-0.00216734	-0.00291801	-0.00367734		-1056.46	0.000195137	0.000392137	0.000597471	0.000798471	0.0010058
-1052.02	-0.000705504	-0.00141884	-0.0021685	-0.00291784	-0.00367684		-1052.02	0.000194753	0.000392086	0.000597086	0.00079842	0.00100709
-1047.02	-0.000705533	-0.00141853	-0.00216987	-0.0029172	-0.00367587		-1047.02	0.000194605	0.000391938	0.000597605	0.000797938	0.00100727
-1042.44	-0.000705348	-0.00141935	-0.00217101	-0.00291535	-0.00367601		-1042.44	0.000194611	0.000391611	0.000596611	0.000798278	0.00100694
-1037.23	-0.00070543	-0.0014191	-0.0021711	-0.0029131	-0.00367643		-1037.23	0.000194634	0.000391301	0.000596634	0.000798301	0.00100697
-1032.06	-0.000705052	-0.00142005	-0.00217039	-0.00291105	-0.00367705		-1032.06	0.000194645	0.000390978	0.000596645	0.000798645	0.00100631
-1027.24	-0.000704763	-0.00141976	-0.00216943	-0.00291043	-0.00367743		-1027.24	0.000194736	0.000391069	0.000596736	0.000798736	0.0010054
-1021.9	-0.000704585	-0.00141992	-0.00216825	-0.00291025	-0.00367825		-1021.9	0.000194798	0.000390798	0.000596465	0.000799131	0.00100513
-1016.53	-0.000704793	-0.00142079	-0.00216746	-0.00291079	-0.00367846		-1016.53	0.000194911	0.000391578	0.000596911	0.000799578	0.00100524
-1011.47	-0.000704244	-0.00142058	-0.00216658	-0.00291258	-0.00367858		-1011.47	0.000194936	0.000391603	0.000596603	0.000799603	0.00100494
-1005.83	-0.000703606	-0.00142161	-0.00216627	-0.00291461	-0.00367894		-1005.83	0.00019498	0.00039198	0.000597313	0.000799647	0.00100465
-1000.09	-0.000703481	-0.00142182	-0.00216682	-0.00291648	-0.00367782		-1000.09	0.000195197	0.000392197	0.000597864	0.00079953	0.00100486
-994.873	-0.000703556	-0.00142222	-0.00216722	-0.00291689	-0.00367756		-994.873	0.000195463	0.000392796	0.000598463	0.000799796	0.0010048
-989.064	-0.000704187	-0.00142219	-0.00216552	-0.00291685	-0.00367719		-989.064	0.000195272	0.000392272	0.000598272	0.000798939	0.00100361
-983.083	-0.000704474	-0.00142081	-0.00216414	-0.00291681	-0.00367714		-983.083	0.000195094	0.000391761	0.000597761	0.000798094	0.00100343
-977.607	-0.00070421	-0.00141954	-0.00216454	-0.00291754	-0.00367754		-977.607	0.000195031	0.000392031	0.000597698	0.000798031	0.0010037
-971.494	-0.000705218	-0.00141822	-0.00216488	-0.00291888	-0.00367855		-971.494	0.000194976	0.000392309	0.000596976	0.000797643	0.00100364
-965.226	-0.000705426	-0.00141843	-0.00216509	-0.00291676	-0.00367843		-965.226	0.000195068	0.000392401	0.000597401	0.000798068	0.0010044
-959.383	-0.000705449	-0.00141812	-0.00216378	-0.00291512	-0.00367745		-959.383	0.000194976	0.000392643	0.000596976	0.000797976	0.00100431
-952.917	-0.000705421	-0.00141842	-0.00216342	-0.00291409	-0.00367609		-952.917	0.00019497	0.000392637	0.000597303	0.00079797	0.00100497
-946.247	-0.000705457	-0.00141879	-0.00216446	-0.00291379	-0.00367612		-946.247	0.000195176	0.000392176	0.00059751	0.000797843	0.00100484
-940.236	-0.000705774	-0.00141944	-0.00216544	-0.00291377	-0.00367644		-940.236	0.000195128	0.000392128	0.000597795	0.000797795	0.00100413
-933.483	-0.000705832	-0.0014205	-0.0021665	-0.00291517	-0.00367517		-933.483	0.000194794	0.000391794	0.000598127	0.000797461	0.00100413
-926.558	-0.000705632	-0.0014203	-0.00216563	-0.00291663	-0.0036733		-926.558	0.000194901	0.000391234	0.000598568	0.000797568	0.00100423
-920.205	-0.000705975	-0.00142031	-0.00216364	-0.00291764	-0.00367264		-920.205	0.00019513	0.000391463	0.000599463	0.000797463	0.00100446
-913.065	-0.00070633	-0.00142066	-0.00216066	-0.00291933	-0.00367366		-913.065	0.000195559	0.000391559	0.000598893	0.000797226	0.00100523
-905.678	-0.000706688	-0.00142135	-0.00215902	-0.00292035	-0.00367502		-905.678	0.000195608	0.000391608	0.000598608	0.000797942	0.00100494
-899.037	-0.000705753	-0.00142109	-0.00215775	-0.00292042	-0.00367509		-899.037	0.000195458	0.000391125	0.000597792	0.000798792	0.00100479
-891.547	-0.000705736	-0.0014214	-0.00215607	-0.00291974	-0.0036744		-891.547	0.00019547	0.000391137	0.000597137	0.000799137	0.00100514
-883.782	-0.00070552	-0.00142119	-0.00215685	-0.00291752	-0.00367452		-883.782	0.000195399	0.000391066	0.000597399	0.000799066	0.00100507
-876.672	-0.000705568	-0.00142124	-0.0021579	-0.0029149	-0.00367524		-876.672	0.000194951	0.000390951	0.000596951	0.000798618	0.00100528
-868.846	-0.000705265	-0.00142093	-0.00215927	-0.00291293	-0.0036746		-868.846	0.000195246	0.000391579	0.000596913	0.000798579	0.00100625
-860.826	-0.000705055	-0.00142072	-0.00216006	-0.00291139	-0.00367539		-860.826	0.000195028	0.000392361	0.000597028	0.000798694	0.00100636
-853.395	-0.000704939	-0.00142094	-0.00216094	-0.00290894	-0.00367561		-853.395	0.00019477	0.000392103	0.000596436	0.00079877	0.00100644
-845.009	-0.000704719	-0.00142072	-0.00216139	-0.00290605	-0.00367439		-845.009	0.000194812	0.000392145	0.000596812	0.000798478	0.00100648
-836.528	-0.000704537	-0.00142087	-0.0021622	-0.00290354	-0.0036742		-836.528	0.000194806	0.000392472	0.000596806	0.000798472	0.00100681
-827.967	-0.000704796	-0.00142146	-0.00216246	-0.00290146	-0.00367546		-827.967	0.000195417	0.000393084	0.000597417	0.00079875	0.00100742
-819.365	-0.000704771	-0.00142244	-0.00216244	-0.00289844	-0.00367677		-819.365	0.000195202	0.000393202	0.000597535	0.000798535	0.00100687
-811.284	-0.00070498	-0.00142231	-0.00216165	-0.00289531	-0.00367765		-811.284	0.000194857	0.000393523	0.000597523	0.00079919	0.00100786
-802.346	-0.000704184	-0.00142318	-0.00216185	-0.00289385	-0.00367885		-802.346	0.000194737	0.00039307	0.000598403	0.000798737	0.00100807
-794.191	-0.000704403	-0.00142307	-0.00216307	-0.00289274	-0.0036804		-794.191	0.000194487	0.000392821	0.000598154	0.000798487	0.00100815
-785.07	-0.00070437	-0.00142304	-0.0021647	-0.00289237	-0.00368137		-785.07	0.000194193	0.000392527	0.000597527	0.00079786	0.00100786
-775.659	-0.000704182	-0.00142252	-0.00216418	-0.00289285	-0.00368252		-775.659	0.000194188	0.000392855	0.000597188	0.000797522	0.00100819
-767.186	-0.000704431	-0.0014211	-0.0021641	-0.00289243	-0.00368443		-767.186	0.000194235	0.000393235	0.000597235	0.000797235	0.00100824
-757.682	-0.000703759	-0.00142009	-0.00216409	-0.00289343	-0.00368476		-757.682	0.000194677	0.000393343	0.000596677	0.000797677	0.00100734
-748.142	-0.000703773	-0.00141944	-0.00216444	-0.00289477	-0.00368477		-748.142	0.000194607	0.00039294	0.000596273	0.00079794	0.00100661
-739.306	-0.000703996	-0.00141933	-0.00216433	-0.002895	-0.00368433		-739.306	0.000194153	0.000393487	0.000596153	0.000798153	0.00100682
-729.05	-0.000703742	-0.00141974	-0.00216541	-0.00289508	-0.00368341		-729.05	0.000194256	0.000393256	0.000596256	0.000798256	0.00100659
-719.457	-0.000704104	-0.0014201	-0.00216577	-0.0028961	-0.0036821		-719.457	0.000194751	0.000393084	0.000596417	0.000798084	0.00100542
-710.487	-0.00070413	-0.00142013	-0.00216613	-0.00289646	-0.0036808		-710.487	0.000194762	0.000393095	0.000597095	0.000797428	0.0010051
-700.282	-0.000704538	-0.00142054	-0.00216654	-0.00289654	-0.00368021		-700.282	0.000194505	0.000392838	0.000596838	0.000797171	0.00100484
-690.187	-0.000704947	-0.00142095	-0.00216661	-0.00289695	-0.00367995		-690.187	0.000194564	0.000392897	0.000596897	0.00079723	0.0010049
-681.102	-0.000705364	-0.00142103	-0.00216636	-0.00289836	-0.0036797		-681.102	0.000194742	0.000392742	0.000597408	0.000796742	0.00100541
-670.65	-0.00070561	-0.00142128	-0.00216594	-0.00289961	-0.00367961		-670.65	0.000194639	0.000392639	0.000597305	0.000796639	0.00100564
-660.399	-0.000705911	-0.00142224	-0.00216558	-0.00290158	-0.00368024		-660.399	0.000194879	0.000392212	0.000597212	0.000795879	0.00100588
-651.198	-0.000706746	-0.00142275	-0.00216575	-0.00290341	-0.00367908		-651.198	0.000194867	0.0003922	0.0005972	0.000795534	0.00100587
-640.522	-0.000706553	-0.00142322	-0.00216789	-0.00290389	-0.00367922		-640.522	0.000194847	0.00039218	0.000596847	0.00079518	0.00100585
-630.037	-0.00070702	-0.00142335	-0.00216902	-0.00290469	-0.00367969		-630.037	0.000194922	0.000392589	0.000597255	0.000794922	0.00100526
-620.524	-0.000707058	-0.00142372	-0.00216972	-0.00290506	-0.00367872		-620.524	0.000194914	0.000392914	0.000596581	0.000794914	0.00100558
-609.766	-0.000707682	-0.00142368	-0.00217035	-0.00290535	-0.00367768		-609.766	0.000194995	0.000392995	0.000596662	0.000795662	0.001006
-599.144	-0.000707634	-0.00142363	-0.00216997	-0.00290563	-0.0036773		-599.144	0.000194958	0.000392625	0.000596291	0.000795625	0.00100629
-589.493	-0.000707037	-0.0014247	-0.00217104	-0.00290637	-0.0036777		-589.493	0.000194973	0.000391973	0.000596306	0.000796306	0.00100631
-578.566	-0.000706803	-0.0014248	-0.0021718	-0.00290614	-0.0036768		-578.566	0.000194974	0.000391974	0.000596641	0.000795641	0.00100631
-567.766	-0.000706564	-0.0014249	-0.00217223	-0.0029069	-0.0036769		-567.766	0.000195063	0.000392396	0.000597063	0.000796063	0.00100773
-558.063	-0.00070635	-0.00142502	-0.00217235	-0.00290768	-0.00367735		-558.063	0.000195123	0.00039279	0.000597123	0.000796456	0.00100846
-547.033	-0.000706086	-0.00142475	-0.00217209	-0.00290775	-0.00367875		-547.033	0.000195299	0.000392632	0.000597632	0.000796632	0.0010083
-536.622	-0.000706294	-0.00142429	-0.00217096	-0.00290729	-0.00367963		-536.622	0.000195483	0.000392816	0.000597816	0.000797483	0.00100848
-525.73	-0.000706116	-0.00142412	-0.00217145	-0.00290678	-0.00368012		-525.73	0.000195587	0.00039292	0.000598254	0.000797254	0.00100825
-514.937	-0.00070589	-0.00142322	-0.00217122	-0.00290689	-0.00367889		-514.937	0.000195488	0.000393155	0.000598155	0.000797155	0.00100749
-505.029	-0.000705234	-0.00142223	-0.0021709	-0.00290723	-0.00367723		-505.029	0.000195391	0.000393724	0.000597724	0.000796391	0.00100806
-493.957	-0.000705202	-0.00142154	-0.00217087	-0.00290854	-0.00367787		-493.957	0.000195508	0.000393841	0.000597508	0.000796175	0.00100784
-482.817	-0.000705102	-0.00142177	-0.0021711	-0.0029111	-0.0036791		-482.817	0.000195377	0.00039371	0.000597044	0.00079571	0.00100804
-472.78	-0.000704945	-0.00142261	-0.00217095	-0.00291461	-0.00367961		-472.78	0.000194904	0.00039357	0.000597237	0.00079557	0.00100757
-461.648	-0.000704457	-0.00142312	-0.00217012	-0.00291579	-0.00368112		-461.648	0.000195476	0.000393143	0.00059681	0.00079481	0.00100714
-450.246	-0.00070437	-0.00142337	-0.00216937	-0.00291704	-0.0036837		-450.246	0.000194794	0.000392794	0.00059746	0.00079446	0.00100646
-440.124	-0.000704683	-0.00142335	-0.00216935	-0.00291868	-0.00368602		-440.124	0.000194837	0.000392503	0.000597837	0.000794837	0.00100684
-428.887	-0.000704546	-0.00142288	-0.00216888	-0.00291988	-0.00368721		-428.887	0.000195122	0.000392122	0.000597789	0.000795122	0.00100679
-417.516	-0.000704496	-0.00142283	-0.0021685	-0.0029205	-0.00368683		-417.516	0.000194833	0.000391833	0.000597499	0.000794833	0.00100683
-406.394	-0.000704809	-0.00142348	-0.00216748	-0.00291914	-0.00368648		-406.394	0.000194815	0.000392481	0.000597481	0.000795148	0.00100715
-395.448	-0.000705144	-0.00142414	-0.00216681	-0.00291814	-0.00368548		-395.448	0.000195168	0.000392501	0.000597501	0.000795835	0.00100684
-385.292	-0.000706191	-0.00142486	-0.00216586	-0.00291752	-0.00368519		-385.292	0.000195147	0.000392147	0.000596814	0.000796147	0.00100681
-373.953	-0.000706538	-0.00142621	-0.00216454	-0.00291854	-0.00368254		-373.953	0.000195472	0.000392472	0.000597472	0.000796472	0.00100714
-362.674	-0.000706916	-0.00142692	-0.00216358	-0.00291992	-0.00367992		-362.674	0.000195753	0.000392753	0.00059742	0.000796753	0.00100809
-352.194	-0.000707024	-0.00142769	-0.00216336	-0.00292169	-0.00367769		-352.194	0.000195904	0.000393237	0.000597904	0.000797571	0.0010089
-340.95	-0.000706957	-0.00142829	-0.00216362	-0.00292362	-0.00367629		-340.95	0.000196018	0.000394018	0.000598685	0.000797351	0.00100835
-329.404	-0.000706626	-0.00142863	-0.00216429	-0.00292496	-0.00367496		-329.404	0.000195811	0.000393811	0.000598478	0.000797478	0.00100848
-318.855	-0.000706172	-0.00142884	-0.00216584	-0.00292551	-0.00367384		-318.855	0.00019599	0.000393657	0.000598657	0.000798324	0.00100866
-307.406	-0.000705679	-0.00142868	-0.00216601	-0.00292601	-0.00367268		-307.406	0.000195858	0.000393192	0.000598858	0.000798858	0.00100986
-295.688	-0.000705208	-0.00142821	-0.00216621	-0.00292621	-0.00367288		-295.688	0.000195987	0.000392987	0.000599321	0.000799987	0.00100999
-285.194	-0.000705052	-0.00142839	-0.00216572	-0.00292639	-0.00367239		-285.194	0.000196104	0.000393771	0.000599438	0.000800438	0.00101044
-273.489	-0.000704826	-0.00142749	-0.00216383	-0.00292583	-0.00367049		-273.489	0.000196009	0.000393676	0.000599676	0.000801676	0.00101068
-262.031	-0.000705091	-0.00142643	-0.00216143	-0.00292609	-0.00366776		-262.031	0.000195629	0.000393629	0.000599629	0.000801962	0.0010113
-251.479	-0.000705051	-0.00142505	-0.00216005	-0.00292805	-0.00366572		-251.479	0.00019598	0.00039398	0.00059998	0.000802314	0.00101231
-239.885	-0.000704772	-0.00142411	-0.00215844	-0.00292877	-0.00366411		-239.885	0.00019644	0.00039544	0.000601107	0.000804107	0.00101377
-228.412	-0.000705082	-0.00142342	-0.00215575	-0.00292975	-0.00366308		-228.412	0.000196619	0.000396285	0.000601285	0.000804952	0.00101429
-217.871	-0.000705185	-0.00142285	-0.00215285	-0.00293052	-0.00366319		-217.871	0.000196415	0.000396081	0.000601415	0.000805415	0.00101542
-205.886	-0.00070506	-0.00142273	-0.00215073	-0.00293039	-0.00366339		-205.886	0.00019689	0.00039589	0.00060289	0.000805557	0.00101589
-194.345	-0.000704369	-0.0014227	-0.00215004	-0.00292937	-0.00366304		-194.345	0.000196721	0.000396388	0.000603721	0.000806055	0.00101772
-183.809	-0.000703664	-0.001422	-0.00214833	-0.00292733	-0.003662		-183.809	0.000197413	0.000397746	0.000604746	0.000807413	0.00102008
-171.904	-0.000702968	-0.00142197	-0.00214664	-0.0029253	-0.00366064		-171.904	0.000197715	0.000398049	0.000606382	0.000808382	0.00102205
-160.413	-0.000702994	-0.00142133	-0.00214599	-0.00292333	-0.00365999		-160.413	0.000197842	0.000398175	0.000607508	0.000809842	0.00102351
-149.066	-0.000702338	-0.00141967	-0.00214567	-0.00292067	-0.00365834		-149.066	0.000198476	0.00039881	0.000608476	0.000811476	0.00102581
-137.444	-0.000701888	-0.00141789	-0.00214589	-0.00291589	-0.00365589		-137.444	0.000198704	0.000400037	0.000610037	0.000812704	0.00102804
-125.963	-0.000700907	-0.00141591	-0.00214557	-0.00291157	-0.00365357		-125.963	0.000199056	0.000400723	0.000611389	0.000814056	0.00103072
-115.708	-0.000700614	-0.00141328	-0.00214328	-0.00290728	-0.00365061		-115.708	0.000200236	0.000401903	0.000613236	0.000816903	0.00103324
-103.571	-0.000699432	-0.00141143	-0.00214043	-0.00290243	-0.0036471		-103.571	0.000200514	0.000402514	0.000615181	0.000819514	0.00103585
-92.222	-0.000699254	-0.00140925	-0.00213725	-0.00289659	-0.00364292		-92.222	0.000201021	0.000403687	0.000617021	0.000822354	0.00103902
-81.7475	-0.000698382	-0.00140672	-0.00213438	-0.00289272	-0.00363938		-81.7475	0.00020091	0.00040491	0.000618243	0.00082491	0.00104191
-69.7806	-0.00069746	-0.00140446	-0.00213179	-0.00288979	-0.00363713		-69.7806	0.000201555	0.000405889	0.000620889	0.000828222	0.00104456
-58.1197	-0.000696801	-0.00140347	-0.0021298	-0.00288513	-0.00363413		-58.1197	0.000202237	0.000406904	0.000622904	0.00083157	0.00104724
-47.5913	-0.000695597	-0.00140126	-0.00212893	-0.00287926	-0.00363193		-47.5913	0.00020286	0.00040786	0.00062486	0.000834526	0.00105019
-36.0132	-0.000694627	-0.00139963	-0.00212829	-0.00287529	-0.00362996		-36.0132	0.000203185	0.000409852	0.000626518	0.000837518	0.00105285
-24.4309	-0.000693462	-0.0013978	-0.0021268	-0.0028718	-0.00362746		-24.4309	0.000203852	0.000410852	0.000628185	0.000840518	0.00105685
-13.3197	-0.000692331	-0.00139666	-0.00212566	-0.002869	-0.003624		-13.3197	0.000204886	0.000411886	0.000630219	0.000842886	0.00105989
-1.75512	-0.000691564	-0.0013949	-0.00212423	-0.0028639	-0.00362123		-1.75512	0.000205188	0.000413188	0.000631855	0.000846188	0.00106286
8.59139	-0.000690577	-0.00139291	-0.00212258	-0.00285958	-0.00361724		8.59139	0.000205953	0.000414619	0.000633286	0.000849286	0.00106662
20.5395	-0.000690092	-0.00139109	-0.00212076	-0.00285343	-0.00361343		20.5395	0.00020722	0.000416553	0.00063622	0.00085222	0.00107022
31.8233	-0.000689416	-0.00138975	-0.00211842	-0.00284908	-0.00361142		31.8233	0.000208273	0.000417606	0.000638606	0.000854606	0.00107361
42.321	-0.00068876	-0.00138843	-0.00211576	-0.00284609	-0.00360909		42.321	0.000208666	0.000419333	0.000640333	0.000856666	0.001077
54.1158	-0.000687912	-0.00138691	-0.00211258	-0.00284258	-0.00360658		54.1158	0.000209305	0.000420971	0.000642305	0.000858971	0.00108097
65.7527	-0.000686798	-0.00138546	-0.0021108	-0.00283946	-0.0036038		65.7527	0.000210373	0.000422373	0.000644373	0.000861373	0.00108537
76.1641	-0.000686303	-0.00138464	-0.0021083	-0.0028363	-0.00360064		76.1641	0.000211091	0.000423425	0.000646091	0.000863758	0.00108943
87.0391	-0.000685025	-0.00138336	-0.00210669	-0.00283369	-0.00359536		87.0391	0.00021178	0.00042478	0.00064778	0.000867113	0.00109245
99.1618	-0.000684446	-0.00138211	-0.00210311	-0.00283078	-0.00358978		99.1618	0.000212647	0.00042598	0.000649647	0.000870647	0.00109598
109.958	-0.000683329	-0.00138133	-0.00209866	-0.002828	-0.00358433		109.958	0.000213365	0.000427031	0.000651698	0.000873698	0.00109903
121.568	-0.000682782	-0.00138112	-0.00209478	-0.00282512	-0.00358012		121.568	0.000213299	0.000428632	0.000653299	0.000876299	0.0011023
133.231	-0.000682902	-0.00138024	-0.00209124	-0.00282157	-0.00357557		133.231	0.000214043	0.00042971	0.000656043	0.000879377	0.00110604
143.841	-0.000681734	-0.0013794	-0.00208773	-0.00281773	-0.00357007		143.841	0.000214869	0.000430869	0.000658203	0.000880869	0.00110887
155.099	-0.000681169	-0.00137817	-0.00208517	-0.0028145	-0.00356517		155.099	0.000215221	0.000431887	0.000659554	0.000882887	0.00111089
166.987	-0.000680204	-0.00137687	-0.00208287	-0.00281087	-0.00356154		166.987	0.000215597	0.000433597	0.000661263	0.000886263	0.00111393
177.374	-0.000679289	-0.00137562	-0.00208096	-0.00280829	-0.00355862		177.374	0.000215897	0.000434897	0.000662564	0.00088723	0.0011159
189.045	-0.000679581	-0.00137492	-0.00207958	-0.00280692	-0.00355658		189.045	0.000216134	0.000435468	0.000663468	0.000887801	0.0011178
200.038	-0.000679322	-0.00137399	-0.00207799	-0.00280766	-0.00355532		200.038	0.000215886	0.000435886	0.00066422	0.00088822	0.00111955
211.56	-0.000679306	-0.00137297	-0.00207631	-0.00280897	-0.00355364		211.56	0.000216397	0.000436064	0.000664397	0.000888064	0.00112106
221.927	-0.000679615	-0.00137162	-0.00207528	-0.00281028	-0.00355295		221.927	0.000216644	0.000436311	0.000664978	0.000888311	0.00112164
233.713	-0.000678858	-0.00137086	-0.00207452	-0.00281186	-0.00355286		233.713	0.000216796	0.000436796	0.00066513	0.000888796	0.0011228
244.989	-0.000678719	-0.00136972	-0.00207405	-0.00281272	-0.00355239		244.989	0.000216988	0.000436654	0.000665321	0.000889321	0.00112332
255.325	-0.000678565	-0.00136923	-0.00207457	-0.0028129	-0.00355223		255.325	0.000216975	0.000436641	0.000664641	0.000889975	0.00112331
267.086	-0.000678192	-0.00136853	-0.00207519	-0.00281319	-0.00355119		267.086	0.000217686	0.000436686	0.000664353	0.00089002	0.00112369
278.533	-0.000678069	-0.0013684	-0.0020754	-0.00281274	-0.00354807		278.533	0.000217724	0.000436724	0.000665058	0.000890058	0.00112439
288.795	-0.000677899	-0.00136757	-0.00207623	-0.00281223	-0.00354623		288.795	0.000217732	0.000436732	0.000665066	0.000889732	0.0011244
300.437	-0.000678225	-0.00136723	-0.00207656	-0.00281156	-0.00354656		300.437	0.000217733	0.0004374	0.0006644	0.000890067	0.00112473
311.778	-0.000678423	-0.00136642	-0.00207676	-0.00280876	-0.00354542		311.778	0.000217447	0.000437114	0.000664447	0.000889447	0.00112411
321.976	-0.000677558	-0.00136623	-0.00207556	-0.00280723	-0.00354556		321.976	0.000217441	0.000437441	0.000665108	0.000889441	0.00112444
333.311	-0.000677532	-0.0013662	-0.00207553	-0.0028052	-0.0035452		333.311	0.000217519	0.000437852	0.000665519	0.000888852	0.00112485
344.583	-0.000676941	-0.00136627	-0.00207494	-0.00280461	-0.00354527		344.583	0.000217631	0.000438298	0.000665964	0.000888964	0.00112496
354.848	-0.000677062	-0.0013674	-0.00207473	-0.00280473	-0.0035444		354.848	0.000217758	0.000438758	0.000665758	0.000889091	0.00112543
366.427	-0.000677702	-0.00136904	-0.0020747	-0.00280504	-0.00354337		366.427	0.000217687	0.000438354	0.00066602	0.000888687	0.00112469
377.62	-0.000677715	-0.00137005	-0.00207538	-0.00280638	-0.00354005		377.62	0.000217592	0.000438259	0.000666259	0.000888592	0.00112459
387.758	-0.000677651	-0.00137065	-0.00207632	-0.00280765	-0.00353765		387.758	0.000217635	0.000438635	0.000665968	0.000888968	0.0011243
399.342	-0.000677727	-0.00137106	-0.00207639	-0.00281006	-0.00353873		399.342	0.000217624	0.000438291	0.000665957	0.000889291	0.00112462
410.522	-0.000677331	-0.00137066	-0.00207666	-0.00281266	-0.003538		410.522	0.000217587	0.00043792	0.00066592	0.000889587	0.00112559
420.613	-0.000676891	-0.00136956	-0.00207756	-0.00281556	-0.00353989		420.613	0.000217675	0.000438008	0.000666342	0.000890008	0.00112601
431.786	-0.000676408	-0.00136841	-0.00207941	-0.00281708	-0.00354141		431.786	0.00021776	0.000438093	0.000666093	0.000890427	0.00112643
443.024	-0.00067638	-0.00136838	-0.00208105	-0.00281905	-0.00354138		443.024	0.000218053	0.000438053	0.000666053	0.000890387	0.00112672
452.931	-0.000676134	-0.00136813	-0.00208147	-0.0028198	-0.00354247		452.931	0.000217997	0.000437997	0.000666331	0.000891664	0.001127
464.401	-0.000677105	-0.00136811	-0.00208144	-0.00282077	-0.00354411		464.401	0.000218109	0.000438776	0.000666776	0.000892443	0.00112778
475.439	-0.000677607	-0.00136827	-0.00208194	-0.00282261	-0.00354527		475.439	0.000218618	0.000439284	0.000666951	0.000893284	0.00112828
485.257	-0.000677551	-0.00136888	-0.00208255	-0.00282288	-0.00354722		485.257	0.000218595	0.000439595	0.000666928	0.000893595	0.0011286
496.447	-0.00067742	-0.00136942	-0.00208375	-0.00282242	-0.00354942		496.447	0.000218832	0.000439499	0.000666832	0.000894499	0.00112783
507.377	-0.000677811	-0.00137015	-0.00208481	-0.00282181	-0.00355115		507.377	0.00021874	0.000439407	0.00066574	0.000895073	0.00112741
517.245	-0.000677519	-0.00136952	-0.00208485	-0.00282052	-0.00355252		517.245	0.000218703	0.000439703	0.000665703	0.000895036	0.00112737
528.109	-0.000677129	-0.00136913	-0.00208413	-0.0028188	-0.0035538		528.109	0.000218365	0.000439698	0.000665365	0.000895031	0.00112703
538.95	-0.000677275	-0.00136894	-0.00208428	-0.00281694	-0.00355394		538.95	0.000218359	0.000439692	0.000665025	0.000895692	0.00112703
548.741	-0.000676745	-0.00136875	-0.00208475	-0.00281608	-0.00355441		548.741	0.000218287	0.000439953	0.00066462	0.00089562	0.00112662
559.755	-0.000676869	-0.00136787	-0.00208554	-0.0028162	-0.00355554		559.755	0.000218263	0.000439929	0.000664596	0.000895929	0.00112693
570.535	-0.000677065	-0.00136807	-0.00208607	-0.00281573	-0.00355573		570.535	0.000218241	0.000439907	0.000664907	0.000896241	0.00112724
579.987	-0.000677424	-0.00136809	-0.00208576	-0.00281509	-0.00355676		579.987	0.000218281	0.000440281	0.000665281	0.000895614	0.00112695
590.876	-0.000678148	-0.00136882	-0.00208682	-0.00281515	-0.00355748		590.876	0.000218406	0.000440406	0.000664739	0.000895406	0.00112641
601.326	-0.000677865	-0.00136953	-0.0020872	-0.00281587	-0.0035582		601.326	0.000218404	0.000440404	0.000665404	0.000894737	0.00112607
610.907	-0.000677732	-0.00136907	-0.00208807	-0.00281773	-0.00355873		610.907	0.000218409	0.000440409	0.000665409	0.000894742	0.00112574
621.612	-0.000677889	-0.00136922	-0.00208822	-0.00281956	-0.00355856		621.612	0.000218494	0.000440827	0.000666161	0.000894827	0.00112649
632.045	-0.00067745	-0.00136945	-0.00208745	-0.00282045	-0.00355745		632.045	0.00021862	0.00044062	0.00066662	0.000895287	0.00112629
641.266	-0.000678109	-0.00137011	-0.00208711	-0.00282078	-0.00355744		641.266	0.000218624	0.000440957	0.000666957	0.000895957	0.00112662
651.8	-0.000678923	-0.00136992	-0.00208626	-0.00282159	-0.00355659		651.8	0.000218505	0.000440838	0.000666838	0.000897172	0.00112784
662.084	-0.000678739	-0.00136974	-0.00208707	-0.00282174	-0.00355541		662.084	0.00021795	0.000439616	0.000666616	0.000896616	0.00112728
671.143	-0.000678799	-0.00136913	-0.00208713	-0.00282147	-0.00355647		671.143	0.000217855	0.000439521	0.000666521	0.000897188	0.00112752
681.507	-0.000678782	-0.00136978	-0.00208678	-0.00282078	-0.00355678		681.507	0.000218106	0.000439439	0.000667106	0.000897439	0.00112711
691.368	-0.000678549	-0.00136922	-0.00208722	-0.00281788	-0.00355622		691.368	0.000218091	0.000438758	0.000666758	0.000897758	0.00112676
700.491	-0.000678218	-0.00136955	-0.00208822	-0.00281555	-0.00355522		700.491	0.000218089	0.000439422	0.000666422	0.000898089	0.00112709
710.61	-0.000678131	-0.00137013	-0.00208913	-0.00281413	-0.00355546		710.61	0.000218372	0.000439372	0.000666372	0.000898039	0.00112737
720.453	-0.000678346	-0.00137101	-0.00209001	-0.00281401	-0.00355535		720.453	0.000218405	0.000439405	0.000665739	0.000897072	0.00112741
729.222	-0.000678333	-0.00137267	-0.00209033	-0.00281433	-0.00355567		729.222	0.000218042	0.000439375	0.000666375	0.000896375	0.00112771
739.066	-0.000678608	-0.00137327	-0.00208894	-0.00281594	-0.00355594		739.066	0.000218051	0.000439384	0.000666384	0.000896051	0.00112805
748.649	-0.000678228	-0.00137323	-0.00208656	-0.0028169	-0.00355556		748.649	0.000217902	0.000439235	0.000666235	0.000895569	0.00112824
757.193	-0.000677713	-0.00137338	-0.00208438	-0.00281638	-0.00355738		757.193	0.000218128	0.000440128	0.000666128	0.000895462	0.00112813
766.879	-0.000677967	-0.0013733	-0.0020833	-0.0028163	-0.00355963		766.879	0.000217745	0.000440078	0.000666078	0.000895412	0.00112841
776.272	-0.000678667	-0.00137433	-0.00208233	-0.00281567	-0.00356167		776.272	0.000217693	0.000439693	0.000666693	0.000896026	0.00112903
784.607	-0.000678913	-0.00137425	-0.00208191	-0.00281625	-0.00356358		784.607	0.000218061	0.000439728	0.000666728	0.000896395	0.0011294
793.921	-0.000678811	-0.00137481	-0.00208248	-0.00281715	-0.00356481		793.921	0.000218094	0.000439761	0.000666761	0.000896761	0.00112943
803.032	-0.000678645	-0.00137565	-0.00208331	-0.00281731	-0.00356598		803.032	0.0002182	0.000439867	0.000666867	0.0008972	0.00112987
810.933	-0.000679063	-0.00137606	-0.0020844	-0.0028174	-0.00356573		810.933	0.000218238	0.000439905	0.000667238	0.000898572	0.00112957
819.968	-0.000679478	-0.00137681	-0.00208481	-0.00281748	-0.00356414		819.968	0.000218347	0.000440014	0.000668014	0.000898681	0.00112968
828.794	-0.000679836	-0.00137617	-0.00208584	-0.00281684	-0.0035625		828.794	0.000218809	0.000439809	0.000668142	0.000898809	0.00113048
836.465	-0.000680148	-0.00137615	-0.00208715	-0.00281615	-0.00356015		836.465	0.000218922	0.000439922	0.000669255	0.000899255	0.00113026
845.213	-0.000679943	-0.00137561	-0.00208861	-0.00281528	-0.00355894		845.213	0.000218991	0.000439991	0.000669657	0.000899324	0.00113032
853.702	-0.000679329	-0.001375	-0.00208966	-0.002813	-0.00355933		853.702	0.000219438	0.000440105	0.000669438	0.000898771	0.00113111
861.138	-0.000678443	-0.00137378	-0.00208978	-0.00281011	-0.00355744		861.138	0.000219415	0.000440082	0.000669082	0.000898415	0.00113108
869.491	-0.000678456	-0.00137412	-0.00208846	-0.00280812	-0.00355646		869.491	0.00021967	0.000440004	0.00066867	0.000897337	0.00113134
877.637	-0.000678047	-0.00137438	-0.00208705	-0.00280805	-0.00355638		877.637	0.000219677	0.000440344	0.000668344	0.000897677	0.00113134
884.771	-0.000678507	-0.00137451	-0.00208717	-0.00280984	-0.00355684		884.771	0.000219693	0.00044036	0.00066836	0.000898027	0.00113136
892.793	-0.000679285	-0.00137562	-0.00208762	-0.00281062	-0.00355629		892.793	0.000219739	0.000440406	0.000668739	0.000897739	0.00113107
900.461	-0.000679173	-0.00137584	-0.00208851	-0.00280984	-0.00355517		900.461	0.000219747	0.000440414	0.000668414	0.000897081	0.00113108
907.393	-0.00067906	-0.00137639	-0.00208873	-0.00280906	-0.00355439		907.393	0.00021989	0.00044089	0.00066789	0.000897557	0.00113089
914.997	-0.000679847	-0.00137651	-0.00208951	-0.00280718	-0.00355351		914.997	0.000219711	0.000441044	0.000668378	0.000897378	0.00113138
922.415	-0.000679828	-0.00137716	-0.00208949	-0.00280549	-0.00355283		922.415	0.000219765	0.000441098	0.000668432	0.000897765	0.0011311
928.947	-0.000679444	-0.00137744	-0.00208944	-0.00280478	-0.00355278		928.947	0.00021971	0.000441043	0.000669043	0.000898043	0.00113171
936.276	-0.000679649	-0.00137798	-0.00208965	-0.00280665	-0.00355298		936.276	0.000219598	0.000440931	0.000668598	0.000898265	0.0011316
943.242	-0.000679556	-0.00137822	-0.00208956	-0.00280656	-0.00355322		943.242	0.000219849	0.000440849	0.000669183	0.000897849	0.00113218
949.549	-0.000679636	-0.00137797	-0.00208997	-0.0028053	-0.0035543		949.549	0.000219503	0.000440836	0.000669836	0.000897503	0.00113217
956.532	-0.00067974	-0.00137874	-0.00209041	-0.00280341	-0.00355441		956.532	0.000219816	0.00044115	0.000669816	0.000897483	0.00113182
963.227	-0.000679676	-0.00138001	-0.00209068	-0.00280134	-0.00355401		963.227	0.000219461	0.000441128	0.000669794	0.000897128	0.00113079
969.199	-0.000679825	-0.00138049	-0.00209183	-0.00280149	-0.00355483		969.199	0.000219492	0.000441492	0.000669492	0.000896825	0.00113083
975.765	-0.000679772	-0.00137977	-0.00209277	-0.00280344	-0.00355544		975.765	0.000219476	0.000441476	0.000669143	0.000896476	0.00113148
982.26	-0.00067958	-0.00137891	-0.00209291	-0.00280625	-0.00355691		982.26	0.000219465	0.000441132	0.000668465	0.000897465	0.00113147
988.389	-0.00067952	-0.00137819	-0.00209219	-0.00280752	-0.00355852		988.389	0.000219885	0.000441219	0.000668219	0.000897219	0.00113122
994.302	-0.000679865	-0.0013772	-0.0020912	-0.00280653	-0.0035602		994.302	0.000219719	0.000441719	0.000668052	0.000897052	0.00113105
1000.48	-0.000679717	-0.00137672	-0.00209005	-0.00280572	-0.00356138		1000.48	0.000220204	0.000441871	0.000668204	0.000897871	0.00113154
1005.92	-0.000679676	-0.00137668	-0.00208868	-0.00280468	-0.00356034		1005.92	0.000219984	0.000441651	0.000667984	0.000897984	0.00113132
1011.9	-0.000679755	-0.00137709	-0.00208876	-0.00280476	-0.00355842		1011.9	0.000220088	0.000442088	0.000668755	0.000898421	0.00113109
1017.78	-0.000679873	-0.00137654	-0.00208887	-0.00280587	-0.00355754		1017.78	0.000220036	0.000442036	0.000669036	0.000898703	0.00113104
1022.92	-0.0006796	-0.00137693	-0.00208893	-0.0028056	-0.00355793		1022.92	0.000219426	0.000442092	0.000669426	0.000898759	0.00113043
1028.69	-0.000679959	-0.00137729	-0.00208796	-0.00280663	-0.00355896		1028.69	0.000219946	0.000441946	0.000669946	0.000898613	0.00113028
1034.25	-0.00068025	-0.00137692	-0.00208725	-0.00280758	-0.00355992		1034.25	0.000219931	0.000441931	0.000670265	0.000898931	0.0011296
1039.27	-0.000680227	-0.00137589	-0.00208723	-0.00280789	-0.00356023		1039.27	0.000219933	0.000441933	0.000670267	0.0008996	0.00112993
1044.74	-0.000680616	-0.00137495	-0.00208662	-0.00280828	-0.00356028		1044.74	0.000220055	0.000442389	0.000670055	0.000899055	0.00113006
1050.24	-0.000680795	-0.0013748	-0.0020868	-0.00280913	-0.00355913		1050.24	0.000220122	0.000442789	0.000670456	0.000899122	0.00112946
1054.99	-0.000680636	-0.0013743	-0.00208664	-0.0028093	-0.00355697		1054.99	0.000220052	0.000442719	0.000670386	0.000899052	0.00112939
1060.1	-0.000681425	-0.00137476	-0.00208676	-0.00281009	-0.00355676		1060.1	0.000220066	0.000442733	0.000670733	0.000898733	0.0011284
1065.26	-0.000681098	-0.0013751	-0.00208743	-0.0028101	-0.00355643		1065.26	0.000220096	0.000443096	0.000670763	0.00089843	0.0011291
1069.84	-0.000680685	-0.00137535	-0.00208835	-0.00281135	-0.00355635		1069.84	0.000220185	0.000443185	0.000671185	0.000898852	0.00112852
1074.86	-0.0006799	-0.00137523	-0.00208857	-0.0028129	-0.00355723		1074.86	0.000220239	0.000443239	0.000671239	0.000899239	0.00112857
1079.79	-0.000679847	-0.00137451	-0.00208851	-0.00281418	-0.00355651		1079.79	0.000220088	0.000443088	0.000670755	0.000899755	0.00112842
1084.56	-0.00067991	-0.00137424	-0.00208824	-0.00281424	-0.00355491		1084.56	0.000219582	0.000443249	0.000670915	0.000900249	0.00112858
1089.09	-0.000680363	-0.00137403	-0.00208836	-0.00281503	-0.00355336		1089.09	0.000219469	0.000442802	0.000671136	0.000899469	0.0011288
1093.32	-0.000680069	-0.0013734	-0.0020884	-0.0028154	-0.0035524		1093.32	0.000219428	0.000443428	0.000670761	0.000898761	0.00112843
1097.87	-0.00067984	-0.00137351	-0.00208851	-0.00281451	-0.00355117		1097.87	0.000219415	0.000443415	0.000670415	0.000899082	0.00112842
1102.46	-0.000680253	-0.00137359	-0.00208792	-0.00281425	-0.00355125		1102.46	0.000219451	0.000442784	0.000669784	0.000898451	0.00112812
1106.76	-0.000680687	-0.00137302	-0.00208769	-0.00281402	-0.00355069		1106.76	0.000219472	0.000442805	0.000670472	0.000898472	0.00112781
1111.44	-0.00068049	-0.00137316	-0.00208749	-0.00281316	-0.00355082		1111.44	0.000219513	0.00044318	0.000670846	0.000899513	0.00112751
1115.71	-0.000680311	-0.00137331	-0.00208698	-0.00281198	-0.00355098		1115.71	0.000219567	0.000443234	0.000670567	0.0008999	0.00112657
1119.61	-0.000680816	-0.00137415	-0.00208648	-0.00281215	-0.00355048		1119.61	0.000219755	0.000442422	0.000670422	0.000900088	0.00112742
1124.02	-0.00068145	-0.00137478	-0.00208578	-0.00281145	-0.00355112		1124.02	0.000219846	0.000442846	0.000670179	0.000900179	0.00112851
1128.27	-0.000681135	-0.00137514	-0.0020858	-0.0028098	-0.0035498		1128.27	0.000220047	0.000443047	0.00067038	0.000900047	0.00112971
1132.1	-0.00068086	-0.00137586	-0.00208453	-0.00280753	-0.00354786		1132.1	0.000219942	0.000442609	0.000670942	0.000900275	0.00112961
1136.36	-0.000680693	-0.00137636	-0.00208436	-0.00280703	-0.00354736		1136.36	0.000219678	0.000442345	0.000670678	0.000900011	0.00112968
1140.43	-0.000680511	-0.00137651	-0.00208418	-0.00280718	-0.00354818		1140.43	0.000219591	0.000442591	0.000670924	0.000900258	0.00112992
1144.14	-0.000679979	-0.00137631	-0.00208431	-0.00280665	-0.00354998		1144.14	0.000219548	0.000442548	0.000670548	0.000900215	0.00112955
1148.19	-0.000680296	-0.0013763	-0.00208463	-0.0028073	-0.0035503		1148.19	0.000219796	0.000443129	0.000670463	0.000899129	0.0011298
1152.22	-0.000680441	-0.00137644	-0.00208577	-0.00280811	-0.00355077		1152.22	0.000219709	0.000443042	0.000670042	0.000899042	0.00112971
1155.8	-0.000680754	-0.00137575	-0.00208675	-0.00280909	-0.00354909		1155.8	0.000219674	0.000443341	0.000670007	0.000898674	0.00112934
1159.71	-0.000680905	-0.00137557	-0.00208724	-0.00280891	-0.00354724		1159.71	0.000219856	0.00044319	0.000669523	0.000897856	0.00112952
1163.57	-0.000680763	-0.00137476	-0.00208676	-0.00280776	-0.00354343		1163.57	0.000219802	0.000443136	0.000669136	0.000897802	0.0011288
1167.04	-0.000680402	-0.00137407	-0.0020864	-0.00280607	-0.00353807		1167.04	0.000219692	0.000442359	0.000668692	0.000897359	0.00112803
1170.8	-0.000680351	-0.00137369	-0.00208635	-0.00280569	-0.00353469		1170.8	0.000219698	0.000442698	0.000668365	0.000897365	0.0011287
1174.58	-0.000680975	-0.00137431	-0.00208598	-0.00280598	-0.00353131		1174.58	0.00021977	0.00044277	0.000669104	0.00089777	0.0011291
1177.93	-0.000680832	-0.00137483	-0.00208517	-0.00280617	-0.00352917		1177.93	0.000219519	0.000442852	0.000668852	0.000897852	0.00112885
1181.6	-0.00068107	-0.00137507	-0.00208574	-0.0028064	-0.00352874		1181.6	0.00021948	0.000442813	0.000669147	0.00089748	0.00112848
1185.47	-0.000680985	-0.00137565	-0.00208632	-0.00280799	-0.00352799		1185.47	0.000219432	0.000442765	0.000669099	0.000897765	0.00112877
1188.59	-0.000680826	-0.00137549	-0.00208583	-0.00280916	-0.00352749		1188.59	0.000219321	0.000442654	0.000669654	0.000897654	0.00112865
1192.13	-0.000680607	-0.00137527	-0.00208527	-0.00280861	-0.00352661		1192.13	0.000219547	0.000442547	0.000669881	0.000897547	0.00112955
1195.63	-0.000680421	-0.00137476	-0.00208442	-0.00280876	-0.00352642		1195.63	0.000219479	0.000442146	0.000670146	0.000897479	0.00113015
1199.05	-0.000680227	-0.00137423	-0.00208423	-0.00280889	-0.00352789		1199.05	0.0002195	0.000442834	0.000670167	0.000896834	0.0011295
1202.51	-0.000680458	-0.00137346	-0.00208479	-0.00280779	-0.00352979		1202.51	0.000219665	0.000442665	0.000669665	0.000897332	0.00113
1205.42	-0.000680552	-0.00137289	-0.00208522	-0.00280889	-0.00353122		1205.42	0.000219848	0.000442848	0.000670182	0.000897848	0.00113018
1208.78	-0.000680783	-0.00137212	-0.00208545	-0.00281045	-0.00353145		1208.78	0.000219931	0.000442598	0.000670265	0.000898265	0.0011306
1212.11	-0.000681045	-0.00137138	-0.00208571	-0.00281305	-0.00353305		1212.11	0.000219885	0.000442552	0.000670552	0.000899552	0.00113089
1215.12	-0.000681491	-0.00137149	-0.00208582	-0.00281449	-0.00353349		1215.12	0.000220265	0.000442598	0.000670265	0.000900265	0.00113127
1218.36	-0.000681907	-0.00137157	-0.00208557	-0.00281591	-0.00353391		1218.36	0.000220421	0.000442754	0.000670421	0.000900087	0.00113109
1221.92	-0.000681995	-0.00137133	-0.00208566	-0.002818	-0.00353433		1221.92	0.000220344	0.000442678	0.000670011	0.000900011	0.00113101
1224.73	-0.000682106	-0.00137111	-0.00208677	-0.00281811	-0.00353377		1224.73	0.000220427	0.000443094	0.000670094	0.000900427	0.00113043
1228.07	-0.00068165	-0.00137065	-0.00208765	-0.00281765	-0.00353232		1228.07	0.00022047	0.00044347	0.000670137	0.000900137	0.00113014
1230.86	-0.00068188	-0.00137088	-0.00208788	-0.00281488	-0.00353121		1230.86	0.000220542	0.000443209	0.000670209	0.000900209	0.00112988
1234.12	-0.000681793	-0.00137046	-0.00208779	-0.00281079	-0.00353179		1234.12	0.000220551	0.000443551	0.000670551	0.000900218	0.00112955
1237.02	-0.00068171	-0.00137004	-0.00208704	-0.00280704	-0.00353271		1237.02	0.000220401	0.000443401	0.000670735	0.000899735	0.00112874
1239.87	-0.000681832	-0.0013705	-0.00208683	-0.00280517	-0.0035365		1239.87	0.000220044	0.000443044	0.000670378	0.000899378	0.00112771
1242.94	-0.000681781	-0.00137178	-0.00208578	-0.00280312	-0.00353878		1242.94	0.00021996	0.00044296	0.000670294	0.00089896	0.00112829
1245.94	-0.00068207	-0.0013724	-0.0020854	-0.00280274	-0.0035404		1245.94	0.000219522	0.000442855	0.000670189	0.000898855	0.00112852
1248.96	-0.000681056	-0.00137306	-0.00208472	-0.00280439	-0.00354206		1248.96	0.000219851	0.000442851	0.000670518	0.000898518	0.00112819
1251.71	-0.00068109	-0.00137409	-0.00208376	-0.00280642	-0.00354309		1251.71	0.000219876	0.000442543	0.00067021	0.000898876	0.00112888
1254.71	-0.000680925	-0.00137426	-0.00208359	-0.00280893	-0.00354459		1254.71	0.000220007	0.000442674	0.000670341	0.000899007	0.00112867
1255.98	-0.000682095	-0.0013731	-0.0020861	-0.00281143	-0.0035471		1255.98	0.000219891	0.000443224	0.000670891	0.000898558	0.00113089
1254.64	-0.000682944	-0.00137328	-0.00208661	-0.00281228	-0.00354594		1254.64	0.000219868	0.000442868	0.000670868	0.000898201	0.00113054
1252.19	-0.000682788	-0.00137279	-0.00208679	-0.00281312	-0.00354312		1252.19	0.000219832	0.000442832	0.000670499	0.000898165	0.00113083
1249.65	-0.000683587	-0.00137225	-0.00208692	-0.00281492	-0.00354259		1249.65	0.000220147	0.000442814	0.000671147	0.00089848	0.00113115
1247.22	-0.00068395	-0.00137162	-0.00208662	-0.00281528	-0.00354195		1247.22	0.000220094	0.000443094	0.000670761	0.000898094	0.00113043
1244.64	-0.000683158	-0.00137183	-0.00208649	-0.00281549	-0.00354283		1244.64	0.000220351	0.000443018	0.000670685	0.000898018	0.00113102
1241.96	-0.000682795	-0.0013718	-0.0020858	-0.00281313	-0.00354413		1241.96	0.000220308	0.000442975	0.000670975	0.000897642	0.00113098
1239.49	-0.000682315	-0.00137198	-0.00208432	-0.00281098	-0.00354565		1239.49	0.000220422	0.000442756	0.000671089	0.000898089	0.00113209
1236.84	-0.000681904	-0.0013729	-0.00208257	-0.0028089	-0.00354724		1236.84	0.000220299	0.000442633	0.000671299	0.000897966	0.00113197
1234.11	-0.000681499	-0.0013735	-0.0020815	-0.00280817	-0.00354717		1234.11	0.000220049	0.000442049	0.000671049	0.000898383	0.00113138
1231.56	-0.000681197	-0.0013732	-0.00208053	-0.0028082	-0.0035462		1231.56	0.000219903	0.000441903	0.000670903	0.000897903	0.0011309
1228.83	-0.000680931	-0.00137326	-0.0020806	-0.00280793	-0.0035446		1228.83	0.000219583	0.000441583	0.000670583	0.000897917	0.00113058
1226.02	-0.000681828	-0.00137283	-0.00208116	-0.00280783	-0.0035435		1226.02	0.0002194	0.0004414	0.000669734	0.000897734	0.0011304
1223.39	-0.000681689	-0.00137302	-0.00208236	-0.00280702	-0.00354469		1223.39	0.000219428	0.000441095	0.000670095	0.000897762	0.0011301
1220.56	-0.000681678	-0.00137301	-0.00208301	-0.00280735	-0.00354568		1220.56	0.000219616	0.000441283	0.00066995	0.000897616	0.00113028
1217.67	-0.00068136	-0.00137303	-0.00208469	-0.00280736	-0.00354636		1217.67	0.000219658	0.000441325	0.000669658	0.000897992	0.00112966
1214.98	-0.000681351	-0.00137268	-0.00208568	-0.00280702	-0.00354702		1214.98	0.000219842	0.000441842	0.000669509	0.000897842	0.00112884
1212.06	-0.000681544	-0.00137254	-0.00208654	-0.00280621	-0.00354621		1212.06	0.000220079	0.000442079	0.000669746	0.000898413	0.00112875
1209.07	-0.000681635	-0.00137264	-0.00208664	-0.00280597	-0.0035463		1209.07	0.000219736	0.000441736	0.000669403	0.00089907	0.00112807
1206.3	-0.000681035	-0.0013727	-0.00208404	-0.00280637	-0.00354604		1206.3	0.000219443	0.000441443	0.00066811	0.000898443	0.00112778
1203.25	-0.000680973	-0.00137264	-0.00208264	-0.00280631	-0.00354564		1203.25	0.000219356	0.000441023	0.000668356	0.00089869	0.00112802
1200.16	-0.000680886	-0.00137222	-0.00208189	-0.00280622	-0.00354422		1200.16	0.000219264	0.000440931	0.000667931	0.000899264	0.00112793
1197.33	-0.000679991	-0.00137266	-0.00208299	-0.00280699	-0.00354466		1197.33	0.000218924	0.000440257	0.000667257	0.000898924	0.00112759
1194.22	-0.000679923	-0.00137292	-0.00208392	-0.00280726	-0.00354459		1194.22	0.000219578	0.000440578	0.000666911	0.000899578	0.00112691
1191	-0.000680494	-0.00137283	-0.00208316	-0.00280649	-0.00354349		1191	0.000219309	0.000440643	0.000666976	0.000899643	0.00112664
1188.08	-0.00068078	-0.00137278	-0.00208111	-0.00280678	-0.00354411		1188.08	0.000219009	0.000440676	0.000667342	0.000899342	0.00112701
1184.74	-0.000680878	-0.00137321	-0.00208055	-0.00280655	-0.00354555		1184.74	0.000219063	0.000441063	0.000667063	0.000899063	0.0011274
1181.79	-0.000681124	-0.00137379	-0.00208012	-0.00280579	-0.00354579		1181.79	0.000219458	0.000441125	0.000667125	0.000898458	0.00112779
1178.55	-0.000681737	-0.00137407	-0.0020784	-0.0028044	-0.0035454		1178.55	0.000219806	0.000441472	0.000667472	0.000899139	0.00112781
1175.2	-0.000682008	-0.00137401	-0.00207734	-0.00280301	-0.00354434		1175.2	0.000219252	0.000441252	0.000668252	0.000899919	0.00112792
1172	-0.00068227	-0.00137394	-0.0020766	-0.0028026	-0.00354394		1172	0.000219369	0.000441702	0.000668369	0.000900036	0.0011287
1168.71	-0.00068241	-0.00137374	-0.00207708	-0.00280108	-0.00354241		1168.71	0.000219351	0.000441684	0.000668684	0.000900018	0.00112835
1165.24	-0.000683523	-0.00137419	-0.00207686	-0.00280086	-0.00354152		1165.24	0.000218971	0.000441637	0.000669304	0.000899971	0.00112797
1161.97	-0.000683657	-0.00137466	-0.00207666	-0.00280232	-0.00354099		1161.97	0.000219328	0.000441661	0.000669328	0.000899995	0.001128
1158.42	-0.00068343	-0.0013751	-0.0020761	-0.0028031	-0.0035411		1158.42	0.000219293	0.000441626	0.000668626	0.00089996	0.00112863
1154.96	-0.000683415	-0.00137508	-0.00207608	-0.00280442	-0.00354242		1154.96	0.000219285	0.000441618	0.000668952	0.000899285	0.00112862
1151.53	-0.00068339	-0.00137472	-0.00207672	-0.00280539	-0.00354372		1151.53	0.000219316	0.000441649	0.000668983	0.000899316	0.00112865
1147.94	-0.000683439	-0.00137444	-0.00207877	-0.00280677	-0.00354411		1147.94	0.00021929	0.000441623	0.00066929	0.00089929	0.00112862
1144.2	-0.000683344	-0.00137334	-0.00207901	-0.00280668	-0.00354501		1144.2	0.000219644	0.000441644	0.000669978	0.000899311	0.00112931
1140.78	-0.0006834	-0.00137173	-0.0020804	-0.0028064	-0.00354607		1140.78	0.00021976	0.000441427	0.000669427	0.000899094	0.00112909
1137.11	-0.000682925	-0.00137093	-0.00208093	-0.00280759	-0.00354526		1137.11	0.000219918	0.000441585	0.000669252	0.000898585	0.00112992
1133.33	-0.000682588	-0.00136992	-0.00208159	-0.00280792	-0.00354392		1133.33	0.000220026	0.000441693	0.00066936	0.000898026	0.00113003
1129.67	-0.000682312	-0.00136965	-0.00208131	-0.00280865	-0.00354231		1129.67	0.000220005	0.000441672	0.000669005	0.000898005	0.00113001
1125.86	-0.000681923	-0.00136992	-0.00208126	-0.00280959	-0.00354059		1125.86	0.000219942	0.000441942	0.000669609	0.000897942	0.00112994
1121.88	-0.000680911	-0.00136958	-0.00208025	-0.00280958	-0.00353858		1121.88	0.000219917	0.000441917	0.000669584	0.000897584	0.00112992
1118.15	-0.000680667	-0.00136933	-0.00207933	-0.00280833	-0.00353833		1118.15	0.000219586	0.000441919	0.000668586	0.000897586	0.00112959
1114.15	-0.000680568	-0.00136924	-0.00207757	-0.00280724	-0.00353857		1114.15	0.000219616	0.000441949	0.000667949	0.000897949	0.00112962
1110.01	-0.000680507	-0.00136951	-0.00207651	-0.00280684	-0.00353751		1110.01	0.000219644	0.000441644	0.000667644	0.000897644	0.00112931
1106.23	-0.000680541	-0.00136954	-0.00207554	-0.00280621	-0.00353654		1106.23	0.000219868	0.000440868	0.000667202	0.000897868	0.0011292
1102.16	-0.00068071	-0.00137038	-0.00207504	-0.00280404	-0.00353471		1102.16	0.000219826	0.00044116	0.00066716	0.000898826	0.00112883
1097.88	-0.00068053	-0.00137053	-0.0020742	-0.00280086	-0.00353386		1097.88	0.000219485	0.000441152	0.000667818	0.000898485	0.00112915
1093.71	-0.000680644	-0.00137064	-0.00207398	-0.00279831	-0.00353398		1093.71	0.000219441	0.000441108	0.000668441	0.000897441	0.00112944
1089.49	-0.00068099	-0.00137099	-0.00207499	-0.00279766	-0.00353566		1089.49	0.000219404	0.000441404	0.000669404	0.000896737	0.00112974
1085.35	-0.000681563	-0.00137123	-0.0020759	-0.0027979	-0.00353723		1085.35	0.000219385	0.000441052	0.000670052	0.000896052	0.00113039
1080.98	-0.000681217	-0.00137088	-0.00207588	-0.00279855	-0.00353655		1080.98	0.000219417	0.000441417	0.00066975	0.000896417	0.00112975
1076.49	-0.000681229	-0.00137123	-0.00207656	-0.00279856	-0.0035359		1076.49	0.000219455	0.000441455	0.000669788	0.000896122	0.00112979
1072.22	-0.000681624	-0.00137162	-0.00207729	-0.00279929	-0.00353496		1072.22	0.000219473	0.000441806	0.000670473	0.000896473	0.00112947
1067.64	-0.000681652	-0.00137265	-0.00207765	-0.00279932	-0.00353499		1067.64	0.000219554	0.000441887	0.000669554	0.000896221	0.00112922
1062.96	-0.00068193	-0.00137326	-0.00207826	-0.00279993	-0.00353593		1062.96	0.000219652	0.000441985	0.000669985	0.000895985	0.00112965
1058.52	-0.000682273	-0.00137427	-0.00207927	-0.00279994	-0.00353494		1058.52	0.000219716	0.000442049	0.000669383	0.000895716	0.00112972
1053.77	-0.000682259	-0.00137393	-0.00207959	-0.00279993	-0.00353293		1053.77	0.000219697	0.00044203	0.000669364	0.000895364	0.00113003
1048.85	-0.000682277	-0.00137428	-0.00207828	-0.00279894	-0.00353394		1048.85	0.000219287	0.00044162	0.000668953	0.00089462	0.00112995
1044.24	-0.000682782	-0.00137412	-0.00207745	-0.00279845	-0.00353445		1044.24	0.000219597	0.000441597	0.000668597	0.00089493	0.00112993
1039.3	-0.000683151	-0.00137448	-0.00207748	-0.00279782	-0.00353448		1039.3	0.0002193	0.000441633	0.000668633	0.000894633	0.00112997
1034.22	-0.000682416	-0.00137442	-0.00207842	-0.00279875	-0.00353342		1034.22	0.000219699	0.000442032	0.000668366	0.000895032	0.0011297
1029.36	-0.000681791	-0.00137446	-0.00207913	-0.00280046	-0.00353346		1029.36	0.000220133	0.0004418	0.000668467	0.000895133	0.00112947
1024.2	-0.000681536	-0.0013742	-0.00207987	-0.0028012	-0.0035342		1024.2	0.000219884	0.000441551	0.000667884	0.000895551	0.00113022
1018.8	-0.000681712	-0.00137405	-0.00208071	-0.00280138	-0.00353405		1018.8	0.000219881	0.000441881	0.000668548	0.000895548	0.00113121
1013.77	-0.000681258	-0.00137293	-0.00208126	-0.00280259	-0.00353459		1013.77	0.000219845	0.000441845	0.000668845	0.000895512	0.00113085
1008.37	-0.000681016	-0.00137168	-0.00208202	-0.00280268	-0.00353468		1008.37	0.000219957	0.00044229	0.000668957	0.00089529	0.00113162
1002.74	-0.000680897	-0.00137056	-0.00208223	-0.0028019	-0.00353556		1002.74	0.00021993	0.00044193	0.00066893	0.000895263	0.0011306
997.443	-0.000680732	-0.00137007	-0.00208207	-0.00280073	-0.00353673		997.443	0.000219934	0.000441934	0.000669267	0.000894934	0.00113027
991.874	-0.000681029	-0.00136936	-0.00208236	-0.00280103	-0.0035357		991.874	0.000219969	0.000441969	0.000669302	0.000894636	0.00112964
985.99	-0.00068131	-0.00136931	-0.00208364	-0.00280098	-0.00353364		985.99	0.000219886	0.000441886	0.000669219	0.000894219	0.00112955
980.425	-0.000681063	-0.0013694	-0.00208406	-0.00279973	-0.00353206		980.425	0.000219712	0.000441379	0.000669045	0.000893379	0.00112871
974.265	-0.000680564	-0.00136923	-0.00208356	-0.00280056	-0.0035319		974.265	0.000219446	0.000441113	0.000668113	0.000892779	0.00112845
968.097	-0.000679939	-0.00136927	-0.00208294	-0.00279961	-0.00353327		968.097	0.000219283	0.000440616	0.000668283	0.000892616	0.00112895
962.465	-0.000679982	-0.00136998	-0.00208198	-0.00279965	-0.00353498		962.465	0.000218739	0.000440405	0.000667739	0.000892405	0.00112807
956.133	-0.000679738	-0.00137007	-0.00208207	-0.00280041	-0.00353707		956.133	0.00021884	0.00044084	0.000667173	0.000892506	0.00112817
949.686	-0.000679973	-0.00137031	-0.00208197	-0.00280231	-0.00353797		949.686	0.00021857	0.00044057	0.000666903	0.00089257	0.00112724
943.705	-0.000679737	-0.00137107	-0.00208174	-0.0028044	-0.0035374		943.705	0.00021834	0.00044034	0.00066634	0.00089234	0.00112734
936.999	-0.000680232	-0.00137123	-0.00208257	-0.0028059	-0.00353557		936.999	0.000218193	0.000440193	0.000665859	0.000892193	0.00112653
930.25	-0.000680191	-0.00137119	-0.00208286	-0.00280519	-0.00353419		930.25	0.00021807	0.000439736	0.00066607	0.00089207	0.00112707
923.957	-0.000680602	-0.00137127	-0.00208194	-0.0028046	-0.0035326		923.957	0.000217985	0.000439651	0.000665985	0.000891985	0.00112632
916.901	-0.000680911	-0.00137191	-0.00208158	-0.00280491	-0.00353091		916.901	0.000217986	0.000439652	0.000665986	0.000892319	0.00112665
909.709	-0.00068153	-0.0013722	-0.00208153	-0.00280553	-0.0035292		909.709	0.000218404	0.000439737	0.000666071	0.000892737	0.00112674
903.075	-0.000681661	-0.00137233	-0.00208166	-0.00280466	-0.00352766		903.075	0.000218483	0.000439816	0.000666483	0.000892816	0.00112748
895.701	-0.000681696	-0.00137203	-0.00208303	-0.00280336	-0.00352703		895.701	0.000218876	0.000439876	0.000666876	0.000892543	0.00112788
888.071	-0.000681326	-0.00137266	-0.00208366	-0.00280166	-0.00352766		888.071	0.000218988	0.000439988	0.000667988	0.000892988	0.00112866
881.137	-0.000681743	-0.00137241	-0.00208441	-0.00280074	-0.00352774		881.137	0.000218699	0.000440032	0.000668032	0.000892699	0.0011287
873.385	-0.000681768	-0.0013731	-0.0020841	-0.00279943	-0.00352743		873.385	0.000218326	0.000440326	0.000668326	0.000891992	0.00112833
865.445	-0.00068226	-0.00137326	-0.00208526	-0.00279826	-0.00352759		865.445	0.000218618	0.000440285	0.000668618	0.000892285	0.00112795
858.153	-0.000682732	-0.0013734	-0.00208573	-0.00279707	-0.0035284		858.153	0.000218364	0.000440364	0.000668697	0.00089203	0.00112836
850.014	-0.000682911	-0.00137358	-0.00208658	-0.00279725	-0.00352991		850.014	0.000218458	0.000440458	0.000669124	0.000892124	0.00112846
841.576	-0.000683445	-0.00137378	-0.00208778	-0.00279678	-0.00353078		841.576	0.000218534	0.000440534	0.0006692	0.000891867	0.0011282
833.958	-0.000683805	-0.00137314	-0.00208781	-0.00279747	-0.00353181		833.958	0.000218329	0.000440663	0.000669329	0.000891663	0.00112866
825.422	-0.000683763	-0.0013731	-0.0020881	-0.00279743	-0.0035331		825.422	0.000218343	0.000440677	0.000669343	0.00089101	0.00112901
816.729	-0.000684206	-0.00137287	-0.00208887	-0.00279787	-0.00353421		816.729	0.000218372	0.000440372	0.000669372	0.000891039	0.00112871
807.945	-0.000684574	-0.00137257	-0.00208891	-0.00279791	-0.00353291		807.945	0.000218273	0.000439607	0.000669273	0.000890607	0.00112827
799.422	-0.000685401	-0.0013724	-0.00208807	-0.00279873	-0.0035324		799.422	0.000218197	0.000439531	0.000668864	0.000891197	0.00112853
791.164	-0.000685167	-0.00137183	-0.00208683	-0.0028015	-0.0035325		791.164	0.000218229	0.000439229	0.000668896	0.000891563	0.00112923
782.204	-0.000684427	-0.00137109	-0.00208609	-0.00280443	-0.00353176		782.204	0.000218359	0.000439359	0.000669026	0.000892359	0.00112936
772.986	-0.000684408	-0.00137074	-0.00208607	-0.00280641	-0.00353107		772.986	0.000218499	0.000439499	0.000668833	0.000892499	0.00112983
764.307	-0.00068376	-0.00137076	-0.00208643	-0.00280743	-0.00353043		764.307	0.000218762	0.000439095	0.000668762	0.000892762	0.0011301
754.992	-0.000684015	-0.00137035	-0.00208735	-0.00280902	-0.00353202		754.992	0.000218688	0.000439021	0.000668354	0.000892688	0.00113002
745.371	-0.000684464	-0.00137013	-0.0020878	-0.0028098	-0.0035318		745.371	0.000218672	0.000439005	0.000668005	0.000893005	0.00112934
736.452	-0.000684069	-0.00136974	-0.0020884	-0.00281007	-0.0035294		736.452	0.00021842	0.000439086	0.00066742	0.00089242	0.00112809
726.904	-0.00068448	-0.00136915	-0.00208881	-0.00281081	-0.00352681		726.904	0.000218247	0.000438913	0.000666913	0.000891913	0.00112725
717.016	-0.000685073	-0.00136941	-0.00208874	-0.00281041	-0.00352541		717.016	0.000217982	0.000438648	0.000666315	0.000891648	0.00112565
707.759	-0.000685624	-0.00136962	-0.00208829	-0.00280962	-0.00352496		707.759	0.000217754	0.00043842	0.000666087	0.00089142	0.00112542
697.746	-0.000685555	-0.00137022	-0.00208722	-0.00281056	-0.00352556		697.746	0.000217499	0.000437832	0.000665832	0.000891165	0.0011245
687.657	-0.000685245	-0.00137091	-0.00208691	-0.00281258	-0.00352691		687.657	0.000217518	0.000437518	0.000665518	0.000891518	0.00112418
678.393	-0.000683891	-0.00137023	-0.00208656	-0.00281456	-0.00352756		678.393	0.000217783	0.000438116	0.000666116	0.000891783	0.00112445
668.371	-0.00068339	-0.00137006	-0.00208639	-0.00281639	-0.00352672		668.371	0.000217758	0.000438424	0.000666091	0.000891424	0.00112442
658.137	-0.000682183	-0.00136918	-0.00208685	-0.00281818	-0.00352585		658.137	0.00021783	0.000438496	0.000666163	0.00089083	0.00112383
648.533	-0.000682045	-0.00136805	-0.00208805	-0.00281971	-0.00352505		648.533	0.000217956	0.000438622	0.000666289	0.000891289	0.00112296
638.269	-0.000681556	-0.00136822	-0.00208889	-0.00281922	-0.00352389		638.269	0.000218058	0.000438724	0.000667058	0.000891058	0.00112339
627.822	-0.000681515	-0.00136752	-0.00208985	-0.00281818	-0.00352385		627.822	0.000217794	0.000438461	0.000667128	0.000890461	0.00112346
617.937	-0.000681692	-0.00136769	-0.00208936	-0.00281669	-0.00352603		617.937	0.000218004	0.000438671	0.000667338	0.000890004	0.001123
607.362	-0.000682059	-0.00136706	-0.00208806	-0.00281639	-0.00352839		607.362	0.000218166	0.000438833	0.000667166	0.000889833	0.0011225
596.805	-0.000682539	-0.00136787	-0.00208721	-0.00281454	-0.00352954		596.805	0.000218256	0.00043859	0.000666923	0.00088959	0.00112259
587.098	-0.000682933	-0.00136827	-0.0020876	-0.0028136	-0.0035306		587.098	0.000218213	0.000438547	0.000666213	0.000888547	0.00112188
576.702	-0.000683321	-0.00136865	-0.00208732	-0.00281332	-0.00353199		576.702	0.000218611	0.000438611	0.000666277	0.000888611	0.00112194
565.875	-0.000683795	-0.00136946	-0.0020868	-0.00281213	-0.00353346		565.875	0.000218507	0.000439507	0.000665507	0.00088784	0.00112151
555.86	-0.000683972	-0.00137064	-0.00208597	-0.00280897	-0.00353397		555.86	0.000218086	0.000438752	0.000665086	0.000887086	0.00112109
545.196	-0.000684183	-0.00137118	-0.00208485	-0.00280752	-0.00353418		545.196	0.000217985	0.000438651	0.000664318	0.000886985	0.00112132
534.301	-0.000683619	-0.00137229	-0.00208462	-0.00280595	-0.00353462		534.301	0.000218128	0.000438461	0.000664794	0.000887461	0.00112179
524.149	-0.000683186	-0.00137285	-0.00208452	-0.00280752	-0.00353385		524.149	0.000218042	0.000438708	0.000664375	0.000887708	0.00112171
513.098	-0.000683113	-0.00137345	-0.00208378	-0.00280945	-0.00353278		513.098	0.000217879	0.000438879	0.000664546	0.000888213	0.00112188
502.256	-0.000682705	-0.00137337	-0.00208337	-0.00280971	-0.00353271		502.256	0.000217971	0.000439305	0.000664305	0.000887638	0.00112197
492.09	-0.000681951	-0.00137362	-0.00208362	-0.00280895	-0.00353162		492.09	0.000217335	0.000439002	0.000664002	0.000886668	0.00112167
481.2	-0.000681835	-0.00137317	-0.0020835	-0.0028085	-0.00353084		481.2	0.000217512	0.000438512	0.000664179	0.000886179	0.00112118
470.146	-0.000681821	-0.00137316	-0.00208349	-0.00280749	-0.00352982		470.146	0.000217432	0.000438432	0.000663766	0.000886099	0.00112043
459.821	-0.000681842	-0.00137351	-0.00208351	-0.00280584	-0.00352984		459.821	0.000217405	0.000438072	0.000663739	0.000886405	0.00112041
448.841	-0.000681723	-0.00137406	-0.00208439	-0.00280506	-0.00352972		448.841	0.000217068	0.000438401	0.000663401	0.000886068	0.00111974
437.656	-0.000682398	-0.0013744	-0.00208507	-0.00280473	-0.00352973		437.656	0.000217384	0.000438384	0.000663051	0.000886051	0.00112005
427.312	-0.000681594	-0.00137493	-0.00208493	-0.00280526	-0.00352959		427.312	0.000217413	0.00043808	0.000662747	0.00088508	0.00112008
416.239	-0.000681341	-0.00137501	-0.00208501	-0.00280468	-0.00352968		416.239	0.000217313	0.000437647	0.00066198	0.00088498	0.00111898
404.88	-0.000680335	-0.00137434	-0.00208534	-0.002804	-0.00352967		404.88	0.000217234	0.000437568	0.000661901	0.000884901	0.00111823
394.367	-0.000679857	-0.00137419	-0.00208586	-0.00280452	-0.00353086		394.367	0.000217228	0.000437228	0.000662228	0.000884562	0.00111756
383.197	-0.000679918	-0.00137425	-0.00208692	-0.00280525	-0.00353392		383.197	0.00021723	0.000436564	0.00066223	0.000884564	0.00111756
371.859	-0.0006794	-0.00137407	-0.00208807	-0.00280473	-0.00353507		371.859	0.000217292	0.000436959	0.000662626	0.000884292	0.00111696
361.299	-0.000679001	-0.001373	-0.002089	-0.00280367	-0.00353534		361.299	0.000216947	0.00043728	0.00066228	0.00088428	0.00111661
350.142	-0.000678468	-0.0013718	-0.00208947	-0.00280214	-0.00353514		350.142	0.000217057	0.00043739	0.000662724	0.000884057	0.00111672
338.752	-0.000678535	-0.00137087	-0.00208987	-0.00280087	-0.00353587		338.752	0.000217255	0.000437588	0.000663255	0.000884255	0.00111659
328.149	-0.000678759	-0.00137009	-0.00209009	-0.00279976	-0.00353743		328.149	0.000217327	0.00043766	0.000663327	0.00088466	0.00111733
316.816	-0.000678682	-0.00136968	-0.00208935	-0.00279935	-0.00353902		316.816	0.000217473	0.000437473	0.000663806	0.00088414	0.00111747
305.339	-0.000678829	-0.0013705	-0.0020885	-0.0027985	-0.00354016		305.339	0.00021728	0.000437613	0.000663613	0.000883613	0.00111695
294.659	-0.00067894	-0.00137061	-0.00208761	-0.00279727	-0.00354194		294.659	0.000216769	0.000437769	0.000663769	0.000883435	0.00111677
283.297	-0.000679209	-0.00137088	-0.00208688	-0.00279788	-0.00354321		283.297	0.000216989	0.000437655	0.000663989	0.000882989	0.00111732
271.685	-0.00067986	-0.00137053	-0.00208753	-0.00279919	-0.00354419		271.685	0.000216949	0.000437282	0.000663615	0.000882615	0.00111628
261.102	-0.000679815	-0.00137048	-0.00208782	-0.00280182	-0.00354615		261.102	0.000216528	0.000437195	0.000663195	0.000882862	0.00111553
249.677	-0.000679902	-0.0013699	-0.00208824	-0.00280324	-0.00354724		249.677	0.00021661	0.000436944	0.000662944	0.000882277	0.00111461
238.04	-0.000679828	-0.00136983	-0.0020875	-0.00280383	-0.0035485		238.04	0.000216601	0.000436268	0.000662268	0.000882268	0.00111427
226.369	-0.00068026	-0.00136893	-0.00208793	-0.00280393	-0.00355026		226.369	0.000215955	0.000435288	0.000661288	0.000881288	0.00111329
215.326	-0.00068066	-0.00136833	-0.00208866	-0.00280533	-0.00355299		215.326	0.000215805	0.000434472	0.000660805	0.000880805	0.00111281
203.708	-0.000680835	-0.0013685	-0.0020895	-0.00280784	-0.00355617		203.708	0.000215615	0.000433615	0.000659615	0.000879615	0.00111195
193.272	-0.000680849	-0.00136918	-0.00209152	-0.00281018	-0.00356018		193.272	0.000215859	0.000433192	0.000658859	0.000878526	0.00111119
181.322	-0.000680966	-0.0013703	-0.00209497	-0.00281363	-0.00356363		181.322	0.000214982	0.000432316	0.000657649	0.000876649	0.00110898
170.023	-0.000681528	-0.00137053	-0.00209786	-0.00281653	-0.00356753		170.023	0.000214382	0.000431382	0.000655382	0.000874715	0.00110672
159.271	-0.000682518	-0.00137252	-0.00210152	-0.00282018	-0.00357385		159.271	0.000213591	0.000429258	0.000653591	0.000872258	0.00110393
147.757	-0.000682972	-0.00137431	-0.00210364	-0.00282431	-0.00358031		147.757	0.000213115	0.000428448	0.000651115	0.000869115	0.00110112
135.894	-0.000683904	-0.0013749	-0.00210557	-0.0028279	-0.00358657		135.894	0.000212416	0.000427083	0.000648416	0.00086575	0.00109775
124.541	-0.000684699	-0.00137603	-0.0021077	-0.00283103	-0.00359203		124.541	0.000211747	0.00042608	0.000646413	0.00086308	0.00109375
114.055	-0.000685224	-0.00137789	-0.00210956	-0.00283422	-0.00359522		114.055	0.000210839	0.000424839	0.000644505	0.000860172	0.00109017
102.053	-0.000686258	-0.00137959	-0.00211093	-0.00283726	-0.00359593		102.053	0.0002102	0.000423533	0.0006422	0.000856867	0.00108653
90.4638	-0.000686641	-0.00138164	-0.00211264	-0.00284064	-0.00359731		90.4638	0.000209637	0.000422304	0.000640304	0.000853971	0.00108364
80.1088	-0.000687457	-0.00138379	-0.00211546	-0.00284412	-0.00359979		80.1088	0.000208967	0.000420633	0.000638633	0.000850967	0.00108063
68.1325	-0.00068816	-0.00138549	-0.00212049	-0.00284849	-0.00360216		68.1325	0.000208685	0.000419352	0.000636685	0.000848352	0.00107635
56.6815	-0.000689193	-0.00138753	-0.00212386	-0.00285286	-0.00360486		56.6815	0.000207894	0.000418228	0.000635228	0.000846228	0.00107323
46.0905	-0.000690618	-0.00138929	-0.00212695	-0.00285862	-0.00360929		46.0905	0.000207337	0.000417003	0.000633337	0.00084367	0.00106967
34.2778	-0.000691534	-0.0013912	-0.00212853	-0.00286353	-0.0036152		34.2778	0.000207127	0.000415461	0.000631461	0.000840794	0.00106546
22.8541	-0.000691484	-0.00139282	-0.00213115	-0.00286748	-0.00362148		22.8541	0.000206127	0.000414461	0.000629794	0.000838127	0.00106213
12.2832	-0.000692961	-0.00139496	-0.00213329	-0.00287029	-0.00362563		12.2832	0.00020511	0.00041311	0.00062811	0.000835777	0.00105778
0.36379	-0.000693514	-0.00139651	-0.00213518	-0.00287285	-0.00363018		0.36379	0.000204675	0.000412008	0.000626341	0.000833675	0.00105401
-11.1241	-0.00069442	-0.00139742	-0.00213775	-0.00287542	-0.00363442		-11.1241	0.000204465	0.000411132	0.000624799	0.000831132	0.00105113
-21.5944	-0.000694652	-0.00139799	-0.00213965	-0.00287799	-0.00363832		-21.5944	0.000203825	0.000409158	0.000623491	0.000828158	0.00104749
-33.5199	-0.000695733	-0.00139873	-0.00214073	-0.00288007	-0.00364273		-33.5199	0.00020284	0.000407173	0.00062184	0.000824507	0.00104417
-44.906	-0.000696688	-0.00139936	-0.00214202	-0.00288136	-0.00364702		-44.906	0.00020226	0.000405593	0.00061926	0.000820593	0.00104026
-55.4432	-0.000697416	-0.00140142	-0.00214342	-0.00288442	-0.00364942		-55.4432	0.000201758	0.000404758	0.000617425	0.000817091	0.00103709
-67.4702	-0.000698067	-0.00140307	-0.00214473	-0.00288773	-0.0036514		-67.4702	0.000201383	0.000403716	0.000615383	0.000813383	0.00103538
-78.9826	-0.000699181	-0.00140485	-0.00214651	-0.00289185	-0.00365185		-78.9826	0.000200443	0.00040211	0.000613443	0.000810776	0.00103211
-89.2989	-0.00069968	-0.00140668	-0.00214835	-0.00289501	-0.00365468		-89.2989	0.000199784	0.000401118	0.000612118	0.000809118	0.00102912
-100.787	-0.000700611	-0.00140928	-0.00215061	-0.00289794	-0.00365661		-100.787	0.000199149	0.000399482	0.000610482	0.000807149	0.00102582
-112.667	-0.000700961	-0.00141096	-0.00215363	-0.00290096	-0.00365929		-112.667	0.000198634	0.0003983	0.000608634	0.000804967	0.00102297
-123.08	-0.000701174	-0.00141184	-0.00215651	-0.00290284	-0.00366117		-123.08	0.000198156	0.000397156	0.000606823	0.000803156	0.00102016
-135.013	-0.000700983	-0.00141298	-0.00215998	-0.00290498	-0.00366298		-135.013	0.000197591	0.000396257	0.000605924	0.000801924	0.00101726
-146.29	-0.000700932	-0.0014136	-0.00216327	-0.00290827	-0.00366493		-146.29	0.000197311	0.000395311	0.000604311	0.000800311	0.00101565
-156.808	-0.000700539	-0.00141454	-0.00216521	-0.00291154	-0.00366654		-156.808	0.000196545	0.000394545	0.000603211	0.000799211	0.00101355
-168.658	-0.000700573	-0.00141591	-0.00216657	-0.00291557	-0.00366791		-168.658	0.000196506	0.000393839	0.000602839	0.000797839	0.00101217
-178.934	-0.000700586	-0.00141692	-0.00216692	-0.00291925	-0.00366959		-178.934	0.0001958	0.0003928	0.0006028	0.000797133	0.00101047
-190.814	-0.000701195	-0.00141786	-0.0021662	-0.0029212	-0.00366986		-190.814	0.00019555	0.000392216	0.000602216	0.000796883	0.00100955
-202.02	-0.000701286	-0.00141862	-0.00216562	-0.00292162	-0.00367129		-202.02	0.000194733	0.000392066	0.000601733	0.000796733	0.0010084
-212.692	-0.000701521	-0.00141952	-0.00216485	-0.00292285	-0.00367152		-212.692	0.000194788	0.000392121	0.000601454	0.000796121	0.00100679
-223.947	-0.000702118	-0.00142045	-0.00216445	-0.00292412	-0.00367112		-223.947	0.000194884	0.000391884	0.000601217	0.000796217	0.00100555
-235.52	-0.000703018	-0.00142102	-0.00216469	-0.00292335	-0.00367202		-235.52	0.000195708	0.000392042	0.000600708	0.000796375	0.00100504
-246.239	-0.000703189	-0.00142119	-0.00216586	-0.00292152	-0.00367186		-246.239	0.000195519	0.000391852	0.000600519	0.000796186	0.00100452
-257.484	-0.000703109	-0.00142178	-0.00216711	-0.00292078	-0.00367344		-257.484	0.000195581	0.000391581	0.000600248	0.000796248	0.00100425
-268.961	-0.000703023	-0.00142202	-0.00216769	-0.00292036	-0.00367336		-268.961	0.000195451	0.000391451	0.000599784	0.000796451	0.00100478
-279.555	-0.000703168	-0.00142184	-0.0021685	-0.00292084	-0.0036735		-279.555	0.00019559	0.000391256	0.000598923	0.00079659	0.00100426
-290.98	-0.000703742	-0.00142208	-0.00216941	-0.00292141	-0.00367308		-290.98	0.000195429	0.000390763	0.000599429	0.000795763	0.00100476
-302.395	-0.000704071	-0.00142241	-0.00217007	-0.00292107	-0.00367407		-302.395	0.000195402	0.000390736	0.000599069	0.000794736	0.0010044
-312.944	-0.000703726	-0.00142239	-0.00217106	-0.00292039	-0.00367339		-312.944	0.000195753	0.000390753	0.000599087	0.000793753	0.00100442
-324.142	-0.000703387	-0.00142305	-0.00217005	-0.00292139	-0.00367339		-324.142	0.000195886	0.000390886	0.000598886	0.000793886	0.00100455
-335.58	-0.000703524	-0.00142352	-0.00216852	-0.00292252	-0.00367386		-335.58	0.000195874	0.000390541	0.000598874	0.000794208	0.00100387
-346.082	-0.000703528	-0.00142386	-0.00216653	-0.00292286	-0.00367453		-346.082	0.000196041	0.000390708	0.000599375	0.000794375	0.00100404
-357.235	-0.000703645	-0.00142365	-0.00216498	-0.00292398	-0.00367531		-357.235	0.000196029	0.000391029	0.000598696	0.000794696	0.0010037
-368.558	-0.000703813	-0.00142381	-0.00216415	-0.00292415	-0.00367615		-368.558	0.000195975	0.000391309	0.000598642	0.000794642	0.00100331
-379.141	-0.000703923	-0.00142326	-0.00216392	-0.00292492	-0.00367759		-379.141	0.000195731	0.000391731	0.000597731	0.000794065	0.00100307
-390.232	-0.000704033	-0.00142303	-0.00216437	-0.00292403	-0.0036777		-390.232	0.00019532	0.000391987	0.000597653	0.000793987	0.00100299
-401.572	-0.000703809	-0.00142314	-0.00216548	-0.00292281	-0.00367848		-401.572	0.000195314	0.000391647	0.000597647	0.000793314	0.00100298
-412.001	-0.000704012	-0.00142268	-0.00216635	-0.00292235	-0.00368001		-412.001	0.000195262	0.000391595	0.000596929	0.000792929	0.0010036
-423.047	-0.000703805	-0.00142181	-0.00216647	-0.00292247	-0.00368247		-423.047	0.000195358	0.000391691	0.000596025	0.000792691	0.00100303
-434.218	-0.000703863	-0.00142086	-0.0021652	-0.0029222	-0.00368353		-434.218	0.000195288	0.000391288	0.000595621	0.000792288	0.00100262
-444.599	-0.000703897	-0.00142056	-0.00216423	-0.00292156	-0.0036839		-444.599	0.000195651	0.000391318	0.000596318	0.000791651	0.00100332
-455.537	-0.000703641	-0.00141997	-0.00216364	-0.00292164	-0.00368364		-455.537	0.000195353	0.000391686	0.000595686	0.00079202	0.00100302
-466.751	-0.000703542	-0.00142021	-0.00216388	-0.00292188	-0.00368288		-466.751	0.000195479	0.000391812	0.000595812	0.000791479	0.00100281
-477.036	-0.000703348	-0.00141968	-0.00216468	-0.00292168	-0.00368202		-477.036	0.00019557	0.000391903	0.000595903	0.00079157	0.00100257
-487.915	-0.000703298	-0.0014203	-0.0021653	-0.0029223	-0.00368063		-487.915	0.000195411	0.000391411	0.000596411	0.000791411	0.00100208
-499.023	-0.000703155	-0.00142049	-0.00216616	-0.00292316	-0.00368116		-499.023	0.000195154	0.000391154	0.000596487	0.000791487	0.00100215
-509.25	-0.000703625	-0.00141996	-0.00216629	-0.00292296	-0.00367963		-509.25	0.000194873	0.000391206	0.000596873	0.000791206	0.00100254
-519.957	-0.000703467	-0.00141947	-0.00216613	-0.0029248	-0.0036758		-519.957	0.00019537	0.000390704	0.00059737	0.000790704	0.00100237
-530.875	-0.00070378	-0.00141911	-0.00216645	-0.00292645	-0.00367178		-530.875	0.000195317	0.000390651	0.000597317	0.000789984	0.00100232
-540.937	-0.000703604	-0.00141894	-0.00216627	-0.00292794	-0.0036686		-540.937	0.000195751	0.000390417	0.000598417	0.000789751	0.00100208
-551.768	-0.000703212	-0.00141921	-0.00216521	-0.00293055	-0.00366655		-551.768	0.000195663	0.000389663	0.000597663	0.000788996	0.001002
-562.489	-0.000703376	-0.00141971	-0.00216404	-0.00293271	-0.00366371		-562.489	0.000195321	0.000389655	0.000598321	0.000788321	0.00100266
-572.417	-0.00070385	-0.00141985	-0.00216252	-0.00293385	-0.00366252		-572.417	0.000195564	0.000390564	0.000597898	0.000789231	0.0010029
-582.957	-0.000703897	-0.00141956	-0.0021599	-0.00293356	-0.0036619		-582.957	0.00019569	0.00039069	0.000598024	0.000789024	0.00100302
-593.698	-0.00070432	-0.00141965	-0.00215932	-0.00293299	-0.00366132		-593.698	0.000195579	0.000390579	0.000597579	0.000788579	0.00100358
-603.552	-0.000704666	-0.00142	-0.00215967	-0.00293233	-0.003661		-603.552	0.000195293	0.000390627	0.00059796	0.000788627	0.00100296
-613.908	-0.000705093	-0.00141976	-0.00216109	-0.00293176	-0.00366143		-613.908	0.00019506	0.00039006	0.000596727	0.00078906	0.00100306
-624.39	-0.000704824	-0.00142049	-0.00216216	-0.00293316	-0.00366282		-624.39	0.000195335	0.000390335	0.000596002	0.000789335	0.00100234
-634.13	-0.000704673	-0.00142067	-0.00216167	-0.00293367	-0.00366401		-634.13	0.000195448	0.000390448	0.000595782	0.000789448	0.00100178
-644.31	-0.000704498	-0.00142083	-0.00216083	-0.0029335	-0.00366583		-644.31	0.000195396	0.000390063	0.000595396	0.000790063	0.00100206
-654.672	-0.000704512	-0.00142151	-0.00216185	-0.00293385	-0.00366585		-654.672	0.000195275	0.000389942	0.000595275	0.000789609	0.00100194
-664.222	-0.000704332	-0.001422	-0.002163	-0.002933	-0.00366567		-664.222	0.000195192	0.000390192	0.000595526	0.000789526	0.00100119
-674.259	-0.000704652	-0.00142265	-0.00216365	-0.00293232	-0.00366499		-674.259	0.000195077	0.000390411	0.000596077	0.000789411	0.00100108
-684.514	-0.000704018	-0.00142335	-0.00216368	-0.00293135	-0.00366402		-684.514	0.000195097	0.000390431	0.000596431	0.000790097	0.00100076
-693.872	-0.000704442	-0.00142344	-0.00216478	-0.00293244	-0.00366344		-693.872	0.000194826	0.000390493	0.000595826	0.000790493	0.00100083
-703.665	-0.000704384	-0.00142405	-0.00216438	-0.00293238	-0.00366172		-703.665	0.000194933	0.000390266	0.000596266	0.0007906	0.00100027
-713.666	-0.000704456	-0.00142412	-0.00216446	-0.00293179	-0.00366212		-713.666	0.000194845	0.000390178	0.000596512	0.000790512	0.00100018
-722.71	-0.000705509	-0.00142451	-0.00216418	-0.00293184	-0.00366284		-722.71	0.000195209	0.000390209	0.000596543	0.000790209	0.00100021
-732.478	-0.000705562	-0.0014239	-0.00216423	-0.0029319	-0.00366256		-732.478	0.000194973	0.000390306	0.00059664	0.000789973	0.00100031
-742.229	-0.000705868	-0.00142354	-0.0021652	-0.00293254	-0.00366187		-742.229	0.000194625	0.000389958	0.000595958	0.000789291	0.000999958
-751.044	-0.00070569	-0.00142402	-0.00216636	-0.00293169	-0.00366269		-751.044	0.000194764	0.000390097	0.000596097	0.00078943	0.00099943
-760.543	-0.00070499	-0.00142399	-0.00216566	-0.00293099	-0.00366066		-760.543	0.000194838	0.000390171	0.000595504	0.000789838	0.000998504
-770.047	-0.000704733	-0.00142373	-0.00216507	-0.00293073	-0.0036584		-770.047	0.000194835	0.000390501	0.000595835	0.000789835	0.000998835
-778.758	-0.000704469	-0.00142414	-0.00216547	-0.0029278	-0.0036578		-778.758	0.000195559	0.000390559	0.000595559	0.000790559	0.000998226
-787.948	-0.000704259	-0.00142493	-0.00216526	-0.00292626	-0.00365859		-787.948	0.000195607	0.000390607	0.000595607	0.000791274	0.000997607
-797.046	-0.000704573	-0.00142557	-0.00216457	-0.00292457	-0.00365857		-797.046	0.000195263	0.000390596	0.00059593	0.000791596	0.000997596
-805.5	-0.000704514	-0.00142585	-0.00216418	-0.00292385	-0.00365885		-805.5	0.000195275	0.000390275	0.000595608	0.000791275	0.000997608
-814.288	-0.000704818	-0.00142649	-0.00216382	-0.00292415	-0.00365915		-814.288	0.000195706	0.000390373	0.000595373	0.00079104	0.00099904
-823.205	-0.0007043	-0.0014263	-0.0021643	-0.00292663	-0.00365963		-823.205	0.000196005	0.000390338	0.000595338	0.000791005	0.000999005
-831.358	-0.000704126	-0.00142646	-0.00216479	-0.00292779	-0.00365846		-831.358	0.00019576	0.00038976	0.000595427	0.000790427	0.00099976
-839.882	-0.000703622	-0.00142596	-0.00216596	-0.00292696	-0.00365696		-839.882	0.000195481	0.000390148	0.000594814	0.000790814	0.000999481
-848.338	-0.000703332	-0.00142533	-0.00216633	-0.00292567	-0.003655		-848.338	0.00019585	0.000390184	0.00059485	0.00079085	0.000999184
-856.249	-0.000703553	-0.00142389	-0.00216555	-0.00292489	-0.00365355		-856.249	0.000195917	0.000390584	0.000595584	0.000790917	0.000998917
-864.522	-0.000703376	-0.00142404	-0.00216504	-0.00292404	-0.00365271		-864.522	0.00019588	0.00039088	0.000595547	0.000791214	0.000999214
-872.594	-0.000703707	-0.00142337	-0.00216504	-0.00292337	-0.00365337		-872.594	0.000195602	0.000390935	0.000595602	0.000791269	0.000999269
-880.727	-0.000703595	-0.0014226	-0.0021636	-0.00292426	-0.0036556		-880.727	0.000195365	0.000391031	0.000596031	0.000791698	0.000999031
-888.209	-0.000704004	-0.00142234	-0.00216134	-0.00292634	-0.003658		-888.209	0.000195662	0.000391329	0.000595662	0.000791329	0.000998995
-896.07	-0.000704148	-0.00142248	-0.00216048	-0.00292615	-0.00366148		-896.07	0.000195677	0.000391344	0.000595677	0.000791677	0.000999344
-902.966	-0.00070451	-0.00142251	-0.00216051	-0.00292584	-0.00366384		-902.966	0.000195653	0.000391653	0.000595653	0.00079132	0.000998653
-910.787	-0.00070427	-0.00142294	-0.00216027	-0.00292494	-0.00366694		-910.787	0.000195721	0.000391388	0.000595721	0.000791388	0.000998388
-918.328	-0.000704365	-0.00142337	-0.00216137	-0.00292437	-0.00366837		-918.328	0.000195734	0.000391401	0.000596067	0.000791067	0.000998734
-924.915	-0.000704069	-0.00142407	-0.00216274	-0.0029234	-0.0036674		-924.915	0.000195693	0.000391693	0.000595693	0.000791026	0.000998026
-932.33	-0.000704188	-0.00142486	-0.00216252	-0.00292352	-0.00366686		-932.33	0.000195627	0.00039196	0.000596294	0.00079096	0.000998294
-939.52	-0.000704298	-0.0014253	-0.00216263	-0.00292263	-0.0036653		-939.52	0.00019597	0.00039197	0.000595637	0.00079097	0.000997304
-945.819	-0.000704289	-0.00142562	-0.00216229	-0.00292162	-0.00366429		-945.819	0.000195654	0.000391987	0.000595321	0.000791321	0.000996987
-952.721	-0.000704168	-0.0014255	-0.0021615	-0.00292117	-0.00366517		-952.721	0.000195725	0.000392058	0.000595058	0.000791058	0.000997058
-960.188	-0.000704145	-0.00142548	-0.00216115	-0.00292148	-0.00366615		-960.188	0.000195809	0.000392476	0.000594476	0.000790809	0.000997476
-965.999	-0.000703748	-0.00142541	-0.00216175	-0.00292241	-0.00366741		-965.999	0.000195856	0.000392189	0.000594856	0.000790523	0.000996856
-972.563	-0.000703683	-0.00142535	-0.00216235	-0.00292335	-0.00366835		-972.563	0.000195872	0.000391872	0.000594872	0.000790872	0.000996872
-979.112	-0.000703969	-0.00142397	-0.0021633	-0.00292497	-0.00367097		-979.112	0.000195777	0.000391777	0.00059511	0.000790444	0.000996777
-984.825	-0.000703994	-0.00142333	-0.00216399	-0.00292699	-0.00367266		-984.825	0.000195819	0.000391819	0.000595152	0.000790152	0.000997152
-991.202	-0.000703775	-0.00142244	-0.00216378	-0.00292844	-0.00367344		-991.202	0.000195774	0.000391774	0.000595107	0.000790107	0.000997107
-997.458	-0.000704015	-0.00142235	-0.00216368	-0.00292935	-0.00367402		-997.458	0.000195458	0.000392124	0.000595458	0.000790124	0.000996791
-1002.97	-0.000704281	-0.00142228	-0.00216361	-0.00292995	-0.00367461		-1002.97	0.000195578	0.000392244	0.000595244	0.000790578	0.000996911
-1008.98	-0.000704858	-0.00142219	-0.00216319	-0.00292919	-0.00367419		-1008.98	0.000196026	0.000392693	0.000595693	0.000791359	0.000997693
-1014.89	-0.000704943	-0.00142228	-0.00216194	-0.00292794	-0.00367461		-1014.89	0.000196125	0.000392792	0.000596125	0.000791125	0.000998125
-1020.41	-0.000704946	-0.00142228	-0.00216128	-0.00292561	-0.00367528		-1020.41	0.000195948	0.000392948	0.000596614	0.000791281	0.000998614
-1026.03	-0.000704715	-0.00142272	-0.00216105	-0.00292372	-0.00367505		-1026.03	0.000195932	0.000392598	0.000596598	0.000790932	0.000998598
-1031.31	-0.000704011	-0.00142335	-0.00216035	-0.00292401	-0.00367535		-1031.31	0.000196185	0.000392851	0.000596851	0.000791518	0.000998851
-1036.75	-0.000704147	-0.00142415	-0.00216048	-0.00292581	-0.00367515		-1036.75	0.000196203	0.000392536	0.000596869	0.000791203	0.000999536
-1042.26	-0.000704332	-0.001425	-0.00215933	-0.002926	-0.00367467		-1042.26	0.000196046	0.000392712	0.000597379	0.000791379	0.000999379
-1047.35	-0.000704832	-0.00142583	-0.00215817	-0.00292583	-0.0036735		-1047.35	0.000195722	0.000392722	0.000597722	0.000791056	0.000999389
-1052.59	-0.000705035	-0.0014267	-0.00215704	-0.0029257	-0.00367304		-1052.59	0.000195855	0.000392522	0.000597855	0.000791522	0.000998855
-1057.94	-0.000705942	-0.00142794	-0.00215761	-0.00292461	-0.00367328		-1057.94	0.000196118	0.000392118	0.000597784	0.000791118	0.000997784
-1062.69	-0.000705663	-0.001428	-0.002158	-0.002924	-0.00367366		-1062.69	0.000195784	0.000392118	0.000598118	0.000791118	0.000997451
-1067.7	-0.000705427	-0.00142809	-0.00215709	-0.00292376	-0.00367376		-1067.7	0.000195589	0.000392589	0.000598922	0.000791589	0.000997589
-1072.81	-0.000705639	-0.00142764	-0.00215664	-0.00292264	-0.00367497		-1072.81	0.000196366	0.000392699	0.000598699	0.000791699	0.000997699
-1077.42	-0.000705605	-0.00142794	-0.00215627	-0.00292261	-0.00367661		-1077.42	0.000196597	0.000392597	0.000598597	0.000791597	0.00099793
-1082.23	-0.000705872	-0.00142754	-0.00215554	-0.00292154	-0.00367821		-1082.23	0.000196295	0.000391962	0.000598628	0.000791628	0.000997628
-1087.07	-0.000705719	-0.00142739	-0.00215605	-0.00292039	-0.00367739		-1087.07	0.000196427	0.000392094	0.000598094	0.000792094	0.000998094
-1091.52	-0.000705539	-0.00142754	-0.00215621	-0.00291954	-0.00367587		-1091.52	0.000196613	0.000392613	0.000597946	0.000792613	0.00099828
-1096.14	-0.000704752	-0.00142709	-0.00215642	-0.00291809	-0.00367475		-1096.14	0.000196518	0.000392185	0.000597851	0.000791518	0.000998851
-1100.84	-0.000705092	-0.00142643	-0.00215676	-0.00291643	-0.00367376		-1100.84	0.000196039	0.000392039	0.000597039	0.000791372	0.000999039
-1105.13	-0.000705313	-0.00142598	-0.00215698	-0.00291565	-0.00367231		-1105.13	0.000195761	0.000391761	0.000596761	0.000791761	0.000998761
-1109.62	-0.000705047	-0.00142505	-0.00215705	-0.00291705	-0.00367171		-1109.62	0.000195809	0.000391476	0.000596809	0.000791142	0.000998476
-1114.07	-0.000704215	-0.00142455	-0.00215622	-0.00291922	-0.00367255		-1114.07	0.000195649	0.000390982	0.000596649	0.000791316	0.000997982
-1118.24	-0.000703644	-0.00142364	-0.00215498	-0.00291998	-0.00367331		-1118.24	0.000195249	0.000390915	0.000596582	0.000791915	0.000997582
-1122.45	-0.000703816	-0.00142215	-0.00215415	-0.00292015	-0.00367382		-1122.45	0.000195592	0.000390925	0.000596925	0.000791925	0.000996925
-1126.81	-0.000703624	-0.00142129	-0.00215362	-0.00291929	-0.00367329		-1126.81	0.000195667	0.000391334	0.000596667	0.000791334	0.000997
-1130.81	-0.000703427	-0.00142043	-0.00215343	-0.00291843	-0.00367143		-1130.81	0.000195414	0.000391414	0.000596747	0.000790747	0.00099708
-1134.94	-0.000703016	-0.00142002	-0.00215235	-0.00291902	-0.00366935		-1134.94	0.000195119	0.000391453	0.000596453	0.000790786	0.000996786
-1139.14	-0.000703359	-0.00142003	-0.00215036	-0.00292036	-0.00367003		-1139.14	0.00019525	0.000391917	0.000596584	0.000790917	0.000996584
-1143.01	-0.000703437	-0.0014201	-0.00214844	-0.00292177	-0.00367044		-1143.01	0.000195568	0.000392235	0.000596568	0.000791235	0.000996902
-1146.99	-0.000703999	-0.00142	-0.002148	-0.002923	-0.00367133		-1146.99	0.000195888	0.000392555	0.000597555	0.000791555	0.000997222
-1151.01	-0.000704068	-0.00141907	-0.00214874	-0.00292274	-0.00367107		-1151.01	0.000196245	0.000393245	0.000597579	0.000791245	0.000997579
-1154.77	-0.000703706	-0.00141871	-0.00215004	-0.00291971	-0.00367004		-1154.77	0.000196308	0.000392975	0.000597642	0.000791308	0.000997308
-1158.62	-0.000703011	-0.00141835	-0.00215168	-0.00291735	-0.00366901		-1158.62	0.000196033	0.000393366	0.000597033	0.000791033	0.000997033
-1162.48	-0.00070282	-0.00141782	-0.00215282	-0.00291682	-0.00366815		-1162.48	0.000195924	0.000392924	0.000597257	0.000790924	0.000996591
-1166.12	-0.000703334	-0.00141733	-0.00215367	-0.00291633	-0.00366767		-1166.12	0.000196095	0.000393095	0.000597428	0.000790762	0.000995762
-1169.84	-0.000703466	-0.00141813	-0.0021538	-0.00291513	-0.00366813		-1169.84	0.000196708	0.000393374	0.000598041	0.000790708	0.000995708
-1173.98	-0.000703521	-0.00141819	-0.00215419	-0.00291519	-0.00366886		-1173.98	0.000196071	0.000393071	0.000597405	0.000790738	0.000995405
-1177.16	-0.00070326	-0.00141926	-0.00215393	-0.00291626	-0.00366959		-1177.16	0.000196037	0.000392703	0.000597703	0.000791037	0.000995703
-1180.84	-0.000703071	-0.00141974	-0.00215474	-0.00291774	-0.00366907		-1180.84	0.000195624	0.000392624	0.000597291	0.000791291	0.000995291
-1184.53	-0.000703539	-0.00141954	-0.00215654	-0.00291687	-0.00366854		-1184.53	0.000195408	0.000392408	0.000597075	0.000792075	0.000995408
-1187.83	-0.000703267	-0.00141993	-0.00215793	-0.00291593	-0.00366893		-1187.83	0.00019529	0.000391957	0.000597624	0.00079229	0.00099629
-1191.41	-0.000703131	-0.00142013	-0.00215913	-0.00291546	-0.0036698		-1191.41	0.000195359	0.000391693	0.000598026	0.000792359	0.000997359
-1194.99	-0.000702973	-0.00142031	-0.00215964	-0.00291497	-0.00366964		-1194.99	0.000195587	0.000391587	0.00059792	0.00079292	0.00099692
-1198.14	-0.000703299	-0.00142097	-0.0021603	-0.00291463	-0.0036693		-1198.14	0.000195506	0.000391506	0.000597839	0.000793506	0.000997506
-1201.66	-0.000703621	-0.00142196	-0.00216096	-0.00291529	-0.00366862		-1201.66	0.000195649	0.000391315	0.000597649	0.000793649	0.000998315
-1205.08	-0.000704145	-0.00142181	-0.00216148	-0.00291681	-0.00366881		-1205.08	0.000195847	0.00039218	0.00059818	0.00079418	0.000998513
-1208.48	-0.000703931	-0.0014226	-0.00216193	-0.0029176	-0.00366826		-1208.48	0.000195749	0.000392082	0.000597082	0.000795082	0.000998415
-1211.6	-0.000703087	-0.00142242	-0.00216175	-0.00291675	-0.00366842		-1211.6	0.000195726	0.000392059	0.000598059	0.000795059	0.000998392
-1214.92	-0.000702012	-0.00142168	-0.00216135	-0.00291501	-0.00366835		-1214.92	0.000195749	0.000391749	0.000596749	0.000795082	0.000998415
-1218.04	-0.000701938	-0.00142061	-0.00216061	-0.00291427	-0.00366727		-1218.04	0.000195609	0.000391942	0.000596609	0.000794609	0.000999609
-1221.58	-0.000701772	-0.00142011	-0.00215944	-0.00291277	-0.00366477		-1221.58	0.000195133	0.000392133	0.000596467	0.000794467	0.00100013
-1224.37	-0.00070232	-0.00141965	-0.00215932	-0.00291265	-0.00366365		-1224.37	0.000195503	0.000391836	0.000596169	0.000793836	0.00100117
-1227.61	-0.000701859	-0.00141886	-0.00215919	-0.00291286	-0.00366319		-1227.61	0.000195524	0.000391857	0.000595857	0.00079319	0.00100086
-1231.01	-0.000702137	-0.00141914	-0.00215847	-0.0029128	-0.00366314		-1231.01	0.000195238	0.000391905	0.000595905	0.000793238	0.00100091
-1233.74	-0.000702529	-0.00141986	-0.00215853	-0.0029122	-0.00366353		-1233.74	0.000195408	0.000392075	0.000595742	0.000792742	0.00100141
-1237.06	-0.000703008	-0.00142001	-0.00215901	-0.00291201	-0.00366501		-1237.06	0.000195645	0.000392312	0.000595645	0.000793312	0.00100131
-1239.73	-0.000702412	-0.00141975	-0.00215975	-0.00291241	-0.00366575		-1239.73	0.000195962	0.000392962	0.000595629	0.000793296	0.0010013
-1242.74	-0.00070219	-0.00141886	-0.00216119	-0.00291252	-0.00366686		-1242.74	0.000196238	0.000392904	0.000595571	0.000793238	0.0010009
-1245.79	-0.00070236	-0.00141836	-0.00216136	-0.00291236	-0.00366803		-1245.79	0.000196206	0.000392872	0.000596206	0.000792539	0.00100087
-1248.62	-0.000702933	-0.00141893	-0.00216193	-0.00291227	-0.00366793		-1248.62	0.000196206	0.000392872	0.000595872	0.000792872	0.00100021
-1251.58	-0.000703274	-0.00141994	-0.00216261	-0.00291327	-0.00366694		-1251.58	0.000196055	0.000393389	0.000597055	0.000793389	0.00100006
-1254.77	-0.000704164	-0.00141983	-0.00216283	-0.00291316	-0.0036655		-1254.77	0.000196005	0.000393339	0.000596672	0.000793339	0.000999672
-1257.34	-0.00070453	-0.0014202	-0.0021632	-0.0029122	-0.0036632		-1257.34	0.00019587	0.000392537	0.00059687	0.000793537	0.000999537

## Sheet: FigS1
Fig.S1a								Fig.S1b								Fig.S1c								Fig.S1d
Position (mm)	Mn	Sb	Te	Co	Bi	Ga		Position (mm)	Mn	Sb	Te	Co	Bi	Ga		Position (mm)	Mn	Sb	Te	Co	Bi	Ga		Position (mm)	Mn	Sb	Te	Co	Bi	Ga
0	0.258115	38.1364	57.1057	0.297757	3.46668	0.735717		0	1.40584	36.8796	55.8905	0.368121	3.27587	2.18016		0	0.447894		67.4006	0.428507	31.3245	0.398222		0	0.540243		62.6132	0.585017	35.5102	0.751747
0.00383299	0.258115	38.1364	57.1057	0.297757	3.46668	0.735717		0.116457	1.38779	36.9256	55.8643	0.357109	3.27544	2.18963		0.00385101	0.447894		67.4006	0.428507	31.3245	0.398222		0.11679	0.540243		62.6132	0.585017	35.5102	0.751747
0.00766599	0.179645	38.1006	57.3368	0.229149	3.40024	0.753299		0.232915	1.36967	36.9718	55.8383	0.346168	3.27522	2.19898		0.00770202	0.447894		67.4006	0.428507	31.3245	0.398222		0.233581	0.540243		62.6132	0.585017	35.5102	0.751747
0.011499	0.179645	38.1006	57.3368	0.229149	3.40024	0.753299		0.349372	1.33725	36.9953	55.8241	0.345267	3.28443	2.21359		0.011553	0.261146		67.4594	0.529238	31.2091	0.541157		0.350371	0.540243		62.6132	0.585017	35.5102	0.751747
0.015332	0.179645	38.1006	57.3368	0.229149	3.40024	0.753299		0.465829	1.30622	36.9988	55.8715	0.343352	3.32604	2.15405		0.015404	0.261146		67.4594	0.529238	31.2091	0.541157		0.467161	0.629326		62.081	0.795328	35.7033	0.790787
0.019165	0.179645	38.1006	57.3368	0.229149	3.40024	0.753299		0.582286	1.28817	37.0003	55.9324	0.336299	3.34565	2.09724		0.0192551	0.261146		67.4594	0.529238	31.2091	0.541157		0.583952	0.629326		62.081	0.795328	35.7033	0.790787
0.022998	0.203214	38.1298	57.2173	0.259477	3.46001	0.729835		0.698744	1.27021	37.0017	55.9932	0.329112	3.36526	2.04051		0.0231061	0.261146		67.4594	0.529238	31.2091	0.541157		0.700742	0.629326		62.081	0.795328	35.7033	0.790787
0.026831	0.203214	38.1298	57.2173	0.259477	3.46001	0.729835		0.815201	1.26892	36.9664	56.0853	0.307315	3.3934	1.97879		0.0269571	0.533267		67.773	0.48163	30.8928	0.319074		0.817532	0.629326		62.081	0.795328	35.7033	0.790787
0.030664	0.203214	38.1298	57.2173	0.259477	3.46001	0.729835		0.931658	1.23307	36.9848	56.1614	0.290645	3.40265	1.92742		0.0308081	0.533267		67.773	0.48163	30.8928	0.319074		0.934323	0.410399		62.3807	0.63298	36.0821	0.493685
0.034497	0.203214	38.1298	57.2173	0.259477	3.46001	0.729835		1.04812	1.19972	37.0005	56.2368	0.284649	3.3868	1.89142		0.0346591	0.533267		67.773	0.48163	30.8928	0.319074		1.05111	0.410399		62.3807	0.63298	36.0821	0.493685
0.0383299	0.199349	38.169	57.3478	0.261959	3.31859	0.703203		1.16457	1.16633	37.0163	56.3125	0.278658	3.37087	1.85531		0.0385101	0.533267		67.773	0.48163	30.8928	0.319074		1.1679	0.410399		62.3807	0.63298	36.0821	0.493685
0.0421629	0.199349	38.169	57.3478	0.261959	3.31859	0.703203		1.28103	1.12881	37.0989	56.3464	0.284059	3.34131	1.80058		0.0423611	0.429783		67.3667	0.540758	31.1657	0.496945		1.28469	0.410399		62.3807	0.63298	36.0821	0.493685
0.0459959	0.199349	38.169	57.3478	0.261959	3.31859	0.703203		1.39749	1.09738	37.1434	56.4132	0.293504	3.30501	1.74748		0.0462121	0.429783		67.3667	0.540758	31.1657	0.496945		1.40148	0.559124		61.1582	0.66033	36.952	0.669919
0.0498289	0.199349	38.169	57.3478	0.261959	3.31859	0.703203		1.51394	1.05765	37.2027	56.4595	0.30156	3.28425	1.69449		0.0500631	0.429783		67.3667	0.540758	31.1657	0.496945		1.51827	0.559124		61.1582	0.66033	36.952	0.669919
0.0536619	0.162031	38.0734	57.442	0.255359	3.34876	0.718483		1.6304	1.01786	37.2619	56.5057	0.309525	3.26351	1.64146		0.0539142	0.429783		67.3667	0.540758	31.1657	0.496945		1.63506	0.559124		61.1582	0.66033	36.952	0.669919
0.0574949	0.162031	38.0734	57.442	0.255359	3.34876	0.718483		1.74686	0.968784	37.3224	56.5763	0.297709	3.24537	1.58961		0.0577652	0.288468		67.605	0.277614	31.4411	0.387834		1.75186	0.559124		61.1582	0.66033	36.952	0.669919
0.0613279	0.162031	38.0734	57.442	0.255359	3.34876	0.718483		1.86332	0.912044	37.4116	56.6275	0.286939	3.27139	1.49066		0.0616162	0.288468		67.605	0.277614	31.4411	0.387834		1.86865	0.553126		61.4521	0.809351	36.2336	0.951941
0.0651609	0.162031	38.0734	57.442	0.255359	3.34876	0.718483		1.97977	0.863768	37.4687	56.6892	0.281383	3.30669	1.39031		0.0654672	0.288468		67.605	0.277614	31.4411	0.387834		1.98544	0.553126		61.4521	0.809351	36.2336	0.951941
0.0689939	0.447792	37.7582	57.4135	0.191028	3.24187	0.947707		2.09623	0.815395	37.5258	56.7509	0.275934	3.34184	1.29009		0.0693182	0.288468		67.605	0.277614	31.4411	0.387834		2.10223	0.553126		61.4521	0.809351	36.2336	0.951941
0.0728269	0.447792	37.7582	57.4135	0.191028	3.24187	0.947707		2.21269	0.781128	37.5402	56.7736	0.287744	3.41445	1.20286		0.0731692	0.399664		66.9197	0.565039	31.7649	0.350547		2.21902	0.553126		61.4521	0.809351	36.2336	0.951941
0.0766599	0.447792	37.7582	57.4135	0.191028	3.24187	0.947707		2.32915	0.742543	37.5415	56.8334	0.293016	3.44665	1.14287		0.0770202	0.399664		66.9197	0.565039	31.7649	0.350547		2.33581	0.859912		61.1062	0.518046	36.5239	0.991921
0.0804929	0.447792	37.7582	57.4135	0.191028	3.24187	0.947707		2.4456	0.722049	37.5512	56.8708	0.290356	3.46112	1.1044		0.0808712	0.399664		66.9197	0.565039	31.7649	0.350547		2.4526	0.859912		61.1062	0.518046	36.5239	0.991921
0.0843259	1.71511	35.7484	57.5314	0.245749	3.08827	1.67068		2.56206	0.701641	37.5609	56.9083	0.287669	3.47554	1.06584		0.0847223	0.399664		66.9197	0.565039	31.7649	0.350547		2.56939	0.859912		61.1062	0.518046	36.5239	0.991921
0.0881589	1.71511	35.7484	57.5314	0.245749	3.08827	1.67068		2.67852	0.670179	37.6173	56.9732	0.289036	3.43987	1.01058		0.0885733	0.305314		66.8833	0.467292	31.9027	0.441468		2.68618	0.859912		61.1062	0.518046	36.5239	0.991921
0.0919919	1.71511	35.7484	57.5314	0.245749	3.08827	1.67068		2.79498	0.676895	37.6776	56.9747	0.296052	3.38566	0.989064		0.0924243	0.305314		66.8833	0.467292	31.9027	0.441468		2.80297	0.9638		59.6705	0.749329	37.3718	1.24451
0.0958249	1.71511	35.7484	57.5314	0.245749	3.08827	1.67068		2.91143	0.661292	37.757	56.9881	0.304376	3.33738	0.951804		0.0962753	0.305314		66.8833	0.467292	31.9027	0.441468		2.91976	0.9638		59.6705	0.749329	37.3718	1.24451
0.0996579	1.34915	34.9794	57.6852	0.236436	3.28312	2.46685		3.02789	0.645845	37.8363	57.0015	0.312636	3.28914	0.914554		0.100126	0.305314		66.8833	0.467292	31.9027	0.441468		3.03655	0.9638		59.6705	0.749329	37.3718	1.24451
0.103491	1.34915	34.9794	57.6852	0.236436	3.28312	2.46685		3.14435	0.648484	37.8692	57.0081	0.315811	3.25187	0.906499		0.103977	1.97064		62.9419	0.717984	32.8918	1.47799		3.15334	0.9638		59.6705	0.749329	37.3718	1.24451
0.107324	1.34915	34.9794	57.6852	0.236436	3.28312	2.46685		3.2608	0.658932	37.8958	57.0153	0.307825	3.2362	0.88594		0.107828	1.97064		62.9419	0.717984	32.8918	1.47799		3.27013	1.03649		60.2899	0.856596	36.8457	0.97154
0.111157	1.34915	34.9794	57.6852	0.236436	3.28312	2.46685		3.37726	0.675232	37.8752	57.0691	0.29854	3.22256	0.859354		0.111679	1.97064		62.9419	0.717984	32.8918	1.47799		3.38692	1.03649		60.2899	0.856596	36.8457	0.97154
0.11499	1.65178	35.0324	57.7823	0.196107	3.06875	2.26893		3.49372	0.691408	37.8546	57.1231	0.289289	3.20897	0.832815		0.11553	1.97064		62.9419	0.717984	32.8918	1.47799		3.50371	1.03649		60.2899	0.856596	36.8457	0.97154
0.118823	1.65178	35.0324	57.7823	0.196107	3.06875	2.26893		3.61018	0.704339	37.8376	57.1592	0.274877	3.2323	0.791833		0.119381	21.0867		19.5006	40.9477	3.52498	14.9398		3.6205	1.03649		60.2899	0.856596	36.8457	0.97154
0.122656	1.65178	35.0324	57.7823	0.196107	3.06875	2.26893		3.72663	0.707364	37.7861	57.2175	0.279613	3.25772	0.751731		0.123232	21.0867		19.5006	40.9477	3.52498	14.9398		3.73729	0.761673		60.3441	0.725759	37.3916	0.776953
0.126489	1.65178	35.0324	57.7823	0.196107	3.06875	2.26893		3.84309	0.714616	37.7448	57.2182	0.281013	3.3135	0.727981		0.127083	21.0867		19.5006	40.9477	3.52498	14.9398		3.85408	0.761673		60.3441	0.725759	37.3916	0.776953
0.130322	1.42804	35.2092	57.9404	0.163668	2.83647	2.42224		3.95955	0.721872	37.7035	57.219	0.282219	3.36919	0.704189		0.130934	21.0867		19.5006	40.9477	3.52498	14.9398		3.97087	0.761673		60.3441	0.725759	37.3916	0.776953
0.134155	1.42804	35.2092	57.9404	0.163668	2.83647	2.42224		4.07601	0.708716	37.6675	57.2795	0.285952	3.35789	0.700563		0.134785	25.2752		0.0795911	53.5618	0.161823	20.9218		4.08766	0.761673		60.3441	0.725759	37.3916	0.776953
0.137988	1.42804	35.2092	57.9404	0.163668	2.83647	2.42224		4.19246	0.681904	37.6706	57.3071	0.2792	3.34326	0.717844		0.138636	25.2752		0.0795911	53.5618	0.161823	20.9218		4.20445	0.62412		61.2945	0.807651	36.1178	1.15597
0.141821	1.42804	35.2092	57.9404	0.163668	2.83647	2.42224		4.30892	0.678643	37.6768	57.3481	0.279039	3.2702	0.747177		0.142487	25.2752		0.0795911	53.5618	0.161823	20.9218		4.32124	0.62412		61.2945	0.807651	36.1178	1.15597
0.145654	1.71173	29.7606	59.4137	4.35835	2.66058	2.09448		4.42538	0.675436	37.6829	57.3891	0.279039	3.19714	0.776483		0.146338	25.2752		0.0795911	53.5618	0.161823	20.9218		4.43803	0.62412		61.2945	0.807651	36.1178	1.15597
0.149487	1.71173	29.7606	59.4137	4.35835	2.66058	2.09448		4.54183	0.698053	37.679	57.3502	0.276888	3.18124	0.814558		0.150189	25.0413		0.0563751	53.6562	0.142602	21.1035		4.55482	0.62412		61.2945	0.807651	36.1178	1.15597
0.15332	1.71173	29.7606	59.4137	4.35835	2.66058	2.09448		4.65829	0.765177	37.6079	57.2766	0.275928	3.17953	0.894935		0.15404	25.0413		0.0563751	53.6562	0.142602	21.1035		4.67161	0.807788		60.3891	0.765105	36.374	1.66407
0.157153	1.71173	29.7606	59.4137	4.35835	2.66058	2.09448		4.77475	0.814837	37.5419	57.1801	0.280959	3.21233	0.97005		0.157891	25.0413		0.0563751	53.6562	0.142602	21.1035		4.7884	0.807788		60.3891	0.765105	36.374	1.66407
0.160986	16.6031	3.89328	29.2101	38.1032	0.235876	11.9542		4.89121	0.864642	37.4759	57.0834	0.285931	3.24511	1.04515		0.161742	25.0413		0.0563751	53.6562	0.142602	21.1035		4.90519	0.807788		60.3891	0.765105	36.374	1.66407
0.164819	16.6031	3.89328	29.2101	38.1032	0.235876	11.9542		5.00766	0.905555	37.4274	57.0142	0.293488	3.25114	1.10838		0.165593	25.1191		0.053401	53.9391	0.102563	20.7859		5.02199	0.807788		60.3891	0.765105	36.374	1.66407
0.168652	16.6031	3.89328	29.2101	38.1032	0.235876	11.9542		5.12412	0.889405	37.4382	56.9932	0.301506	3.25585	1.12185		0.169445	25.1191		0.053401	53.9391	0.102563	20.7859		5.13878	0.905826		60.6709	1.08068	35.952	1.39057
0.172485	16.6031	3.89328	29.2101	38.1032	0.235876	11.9542		5.24058	0.861515	37.4826	56.9978	0.302375	3.23278	1.12294		0.173296	25.1191		0.053401	53.9391	0.102563	20.7859		5.25557	0.905826		60.6709	1.08068	35.952	1.39057
0.176318	24.6741	0.0560096	0.111935	53.9764	0.126338	21.0555		5.35704	0.833647	37.5268	57.0025	0.303196	3.20969	1.12407		0.177147	25.1191		0.053401	53.9391	0.102563	20.7859		5.37236	0.905826		60.6709	1.08068	35.952	1.39057
0.180151	24.6741	0.0560096	0.111935	53.9764	0.126338	21.0555		5.47349	0.81436	37.5405	56.9914	0.298653	3.20184	1.15339		0.180998	24.9174		0.0676058	53.4341	0.104028	21.4769		5.48915	0.905826		60.6709	1.08068	35.952	1.39057
0.183984	24.6741	0.0560096	0.111935	53.9764	0.126338	21.0555		5.58995	0.841333	37.5128	56.9403	0.286199	3.18921	1.23019		0.184849	24.9174		0.0676058	53.4341	0.104028	21.4769		5.60594	1.19335		59.9768	0.979576	36.1387	1.71144
0.187817	24.6741	0.0560096	0.111935	53.9764	0.126338	21.0555		5.70641	0.8542	37.4324	56.9159	0.274174	3.20385	1.31945		0.1887	24.9174		0.0676058	53.4341	0.104028	21.4769		5.72273	1.19335		59.9768	0.979576	36.1387	1.71144
0.19165	25.0525	0.0726836	0.0610889	53.6975	0.112526	21.0033		5.82286	0.867158	37.352	56.8914	0.262128	3.21857	1.40868		0.192551	24.9174		0.0676058	53.4341	0.104028	21.4769		5.83952	1.19335		59.9768	0.979576	36.1387	1.71144
0.195483	25.0525	0.0726836	0.0610889	53.6975	0.112526	21.0033		5.93932	0.916362	37.2338	56.8285	0.26105	3.24377	1.51651		0.196402	24.5735		0.0494725	53.7974	0.130728	21.4485		5.95631	1.19335		59.9768	0.979576	36.1387	1.71144
0.199316	25.0525	0.0726836	0.0610889	53.6975	0.112526	21.0033		6.05578	0.97071	37.1366	56.7859	0.264971	3.22468	1.61694		0.200253	24.5735		0.0494725	53.7974	0.130728	21.4485		6.0731	1.03073		59.9402	0.854727	36.3108	1.86317
0.203149	25.0525	0.0726836	0.0610889	53.6975	0.112526	21.0033		6.17224	1.05351	37.0891	56.6759	0.266682	3.215	1.69986		0.204104	24.5735		0.0494725	53.7974	0.130728	21.4485		6.18989	1.03073		59.9402	0.854727	36.3108	1.86317
0.206982	24.8394	0.0526727	0.0460516	53.7181	0.118059	21.226		6.28869	1.13632	37.0415	56.5659	0.268334	3.20535	1.78267		0.207955	24.5735		0.0494725	53.7974	0.130728	21.4485		6.30668	1.03073		59.9402	0.854727	36.3108	1.86317
0.210815	24.8394	0.0526727	0.0460516	53.7181	0.118059	21.226		6.40515	1.16369	37.0534	56.5156	0.266724	3.19171	1.80884		0.211806	24.4467		0.0371321	53.8551	0.142924	21.5179		6.42347	1.03073		59.9402	0.854727	36.3108	1.86317
0.214648	24.8394	0.0526727	0.0460516	53.7181	0.118059	21.226		6.52161	1.20632	37.0515	56.3667	0.269975	3.2402	1.86511		0.215657	24.4467		0.0371321	53.8551	0.142924	21.5179		6.54026	1.02551		61.2801	0.866639	35.2054	1.62205
0.218481	24.8394	0.0526727	0.0460516	53.7181	0.118059	21.226		6.63807	1.2366	37.021	56.2477	0.289836	3.28142	1.92361		0.219508	24.4467		0.0371321	53.8551	0.142924	21.5179		6.65705	1.02551		61.2801	0.866639	35.2054	1.62205
0.222314	24.8608	0.0593993	0.0616802	53.894	0.0922933	21.0319		6.75452	1.26694	36.9905	56.1284	0.309643	3.32241	1.98206		0.223359	24.4467		0.0371321	53.8551	0.142924	21.5179		6.77384	1.02551		61.2801	0.866639	35.2054	1.62205
0.226147	24.8608	0.0593993	0.0616802	53.894	0.0922933	21.0319		6.87098	1.30008	36.9435	56.0398	0.325057	3.35589	2.03555		0.22721	24.408		0.0448338	54.5605	0.101431	20.8853		6.89063	1.02551		61.2801	0.866639	35.2054	1.62205
0.22998	24.8608	0.0593993	0.0616802	53.894	0.0922933	21.0319		6.98744	1.29297	36.8608	56.066	0.338214	3.38144	2.06065		0.231061	24.408		0.0448338	54.5605	0.101431	20.8853		7.00742	1.33805		60.2871	0.760364	35.9884	1.62588
0.233813	24.8608	0.0593993	0.0616802	53.894	0.0922933	21.0319		7.1039	1.28139	36.7991	56.1277	0.328184	3.38248	2.08124		0.234912	24.408		0.0448338	54.5605	0.101431	20.8853		7.12421	1.33805		60.2871	0.760364	35.9884	1.62588
0.237646	25.2797	0.049209	0.0521236	53.7684	0.0852393	20.7653		7.22035	1.26979	36.7375	56.1894	0.318037	3.38345	2.10187		0.238763	24.408		0.0448338	54.5605	0.101431	20.8853		7.241	1.33805		60.2871	0.760364	35.9884	1.62588
0.241479	25.2797	0.049209	0.0521236	53.7684	0.0852393	20.7653		7.33681	1.2409	36.7131	56.2348	0.315156	3.37743	2.11854		0.242614	24.4086		0.0541113	54.6618	0.108178	20.7674		7.35779	1.33805		60.2871	0.760364	35.9884	1.62588
0.245312	25.2797	0.049209	0.0521236	53.7684	0.0852393	20.7653		7.45327	1.19636	36.7648	56.2735	0.31661	3.35905	2.0898		0.246465	24.4086		0.0541113	54.6618	0.108178	20.7674		7.47458	1.19817		60.1152	0.620942	36.4968	1.56869
0.249145	25.2797	0.049209	0.0521236	53.7684	0.0852393	20.7653		7.56972	1.16154	36.7903	56.3054	0.328538	3.35505	2.05918		0.250316	24.4086		0.0541113	54.6618	0.108178	20.7674		7.59137	1.19817		60.1152	0.620942	36.4968	1.56869
0.252978	25.0786	0.054151	0.0584595	53.2482	0.123329	21.4371		7.68618	1.12687	36.8157	56.3373	0.340467	3.35114	2.02853		0.254167	24.4086		0.0541113	54.6618	0.108178	20.7674		7.70816	1.19817		60.1152	0.620942	36.4968	1.56869
0.256811	25.0786	0.054151	0.0584595	53.2482	0.123329	21.4371		7.80264	1.10582	36.8433	56.3809	0.353553	3.35385	1.96254		0.258018	24.6345		0.0527352	54.1211	0.127565	21.0644		7.82495	1.19817		60.1152	0.620942	36.4968	1.56869
0.260644	25.0786	0.054151	0.0584595	53.2482	0.123329	21.4371		7.9191	1.11473	36.9136	56.4159	0.35084	3.31341	1.89148		0.261869	24.6345		0.0527352	54.1211	0.127565	21.0644		7.94174	1.2		59.3732	0.480686	37.402	1.54422
0.264477	25.0786	0.054151	0.0584595	53.2482	0.123329	21.4371		8.03555	1.10496	37.0153	56.4207	0.343851	3.2801	1.83497		0.26572	24.6345		0.0527352	54.1211	0.127565	21.0644		8.05853	1.2		59.3732	0.480686	37.402	1.54422
0.26831	25.2679	0.0524192	0.0508352	54.0392	0.107394	20.482		8.15201	1.09529	37.1171	56.4255	0.336691	3.24694	1.77856		0.269571	24.6345		0.0527352	54.1211	0.127565	21.0644		8.17532	1.2		59.3732	0.480686	37.402	1.54422
0.272143	25.2679	0.0524192	0.0508352	54.0392	0.107394	20.482		8.26847	1.08844	37.2098	56.4245	0.310013	3.23433	1.73287		0.273422	24.7747		0.0558425	54.1218	0.136865	20.9111		8.29212	1.2		59.3732	0.480686	37.402	1.54422
0.275976	25.2679	0.0524192	0.0508352	54.0392	0.107394	20.482		8.38493	1.03952	37.2482	56.4595	0.300664	3.27196	1.67996		0.277273	24.7747		0.0558425	54.1218	0.136865	20.9111		8.40891	0.893112		59.3738	0.763923	37.3146	1.65438
0.279809	25.2679	0.0524192	0.0508352	54.0392	0.107394	20.482		8.50138	1.0078	37.2678	56.5223	0.291069	3.29732	1.61371		0.281124	24.7747		0.0558425	54.1218	0.136865	20.9111		8.5257	0.893112		59.3738	0.763923	37.3146	1.65438
0.283642	25.3316	0.0616697	0.0497581	53.5349	0.104289	20.918		8.61784	0.976041	37.2872	56.585	0.281367	3.32277	1.54747		0.284975	24.7747		0.0558425	54.1218	0.136865	20.9111		8.64249	0.893112		59.3738	0.763923	37.3146	1.65438
0.287475	25.3316	0.0616697	0.0497581	53.5349	0.104289	20.918		8.7343	0.942605	37.3186	56.6492	0.287283	3.30765	1.49469		0.288826	24.758		0.0468091	54.0279	0.125002	21.0423		8.75928	0.893112		59.3738	0.763923	37.3146	1.65438
0.291308	25.3316	0.0616697	0.0497581	53.5349	0.104289	20.918		8.85075	0.938626	37.3499	56.7229	0.272871	3.25392	1.46181		0.292677	24.758		0.0468091	54.0279	0.125002	21.0423		8.87607	0.903693		59.6325	0.896196	36.6621	1.90578
0.295141	25.3316	0.0616697	0.0497581	53.5349	0.104289	20.918		8.96721	0.940299	37.3657	56.7547	0.261479	3.232	1.44579		0.296528	24.758		0.0468091	54.0279	0.125002	21.0423		8.99286	0.903693		59.6325	0.896196	36.6621	1.90578
0.298974	25.3103	0.0713848	0.0777418	53.4627	0.0980801	20.9799		9.08367	0.942021	37.3814	56.7865	0.250066	3.2101	1.42983		0.300379	24.758		0.0468091	54.0279	0.125002	21.0423		9.10965	0.903693		59.6325	0.896196	36.6621	1.90578
0.302807	25.3103	0.0713848	0.0777418	53.4627	0.0980801	20.9799		9.20013	0.948473	37.3977	56.7817	0.239891	3.20498	1.42733		0.30423	24.8525		0.0622235	53.9661	0.0952385	21.0239		9.22644	0.903693		59.6325	0.896196	36.6621	1.90578
0.30664	25.3103	0.0713848	0.0777418	53.4627	0.0980801	20.9799		9.31658	0.945121	37.467	56.7085	0.244182	3.21653	1.41883		0.308081	24.8525		0.0622235	53.9661	0.0952385	21.0239		9.34323	1.3036		58.0311	0.704217	37.7862	2.17509
0.310473	25.3103	0.0713848	0.0777418	53.4627	0.0980801	20.9799		9.43304	0.926059	37.5567	56.663	0.25146	3.19764	1.40502		0.311932	24.8525		0.0622235	53.9661	0.0952385	21.0239		9.46002	1.3036		58.0311	0.704217	37.7862	2.17509
0.314306	25.0901	0.0711208	0.0620287	53.6789	0.0860947	21.0117		9.5495	0.906836	37.6466	56.6177	0.258765	3.17884	1.39125		0.315783	24.8525		0.0622235	53.9661	0.0952385	21.0239		9.57681	1.3036		58.0311	0.704217	37.7862	2.17509
0.318139	25.0901	0.0711208	0.0620287	53.6789	0.0860947	21.0117		9.66596	0.880314	37.7668	56.5895	0.263984	3.12977	1.36975		0.319634	24.9092		0.0637883	53.8221	0.122183	21.0824		9.6936	1.3036		58.0311	0.704217	37.7862	2.17509
0.321972	25.0901	0.0711208	0.0620287	53.6789	0.0860947	21.0117		9.78241	0.909212	37.8165	56.5474	0.274196	3.10862	1.34396		0.323485	24.9092		0.0637883	53.8221	0.122183	21.0824		9.81039	1.23289		59.1204	0.778928	37.0904	1.77757
0.325805	25.0901	0.0711208	0.0620287	53.6789	0.0860947	21.0117		9.89887	0.951053	37.8323	56.5171	0.284263	3.07907	1.33622		0.327336	24.9092		0.0637883	53.8221	0.122183	21.0824		9.92718	1.23289		59.1204	0.778928	37.0904	1.77757
0.329638	24.9559	0.0502756	0.0456609	54.19	0.0827472	20.6752		10.0153	0.992888	37.8479	56.4868	0.294416	3.04943	1.32855		0.331187	24.9092		0.0637883	53.8221	0.122183	21.0824		10.044	1.23289		59.1204	0.778928	37.0904	1.77757
0.333471	24.9559	0.0502756	0.0456609	54.19	0.0827472	20.6752		10.1318	1.03672	37.842	56.4889	0.300579	3.01709	1.31474		0.335038	24.8119		0.0633555	53.9694	0.11538	21.0402		10.1608	1.23289		59.1204	0.778928	37.0904	1.77757
0.337304	24.9559	0.0502756	0.0456609	54.19	0.0827472	20.6752		10.2482	0.996261	37.8897	56.585	0.297307	2.92905	1.30269		0.338889	24.8119		0.0633555	53.9694	0.11538	21.0402		10.2776	1.09982		59.2908	0.74106	37.2388	1.62964
0.341137	24.9559	0.0502756	0.0456609	54.19	0.0827472	20.6752		10.3647	0.960149	37.9568	56.6423	0.286891	2.86636	1.28758		0.34274	24.8119		0.0633555	53.9694	0.11538	21.0402		10.3943	1.09982		59.2908	0.74106	37.2388	1.62964
0.34497	25.0595	0.0489556	0.0506029	53.7406	0.0789456	21.0213		10.4812	0.924112	38.0237	56.6996	0.276491	2.80363	1.27232		0.346591	24.8119		0.0633555	53.9694	0.11538	21.0402		10.5111	1.09982		59.2908	0.74106	37.2388	1.62964
0.348803	25.0595	0.0489556	0.0506029	53.7406	0.0789456	21.0213		10.5976	0.889207	38.084	56.7218	0.274877	2.75	1.28004		0.350442	25.1027		0.0699917	53.5552	0.132304	21.1395		10.6279	1.09982		59.2908	0.74106	37.2388	1.62964
0.352636	25.0595	0.0489556	0.0506029	53.7406	0.0789456	21.0213		10.7141	0.903184	38.0587	56.6895	0.292646	2.76877	1.28727		0.354293	25.1027		0.0699917	53.5552	0.132304	21.1395		10.7447	0.944486		59.1803	0.787746	37.5465	1.54102
0.356469	25.0595	0.0489556	0.0506029	53.7406	0.0789456	21.0213		10.8305	0.920615	38.0193	56.6793	0.314883	2.77841	1.28751		0.358144	25.1027		0.0699917	53.5552	0.132304	21.1395		10.8615	0.944486		59.1803	0.787746	37.5465	1.54102
0.360302	24.9874	0.0566432	0.0527571	53.9534	0.107119	20.8424		10.947	0.938218	37.9799	56.669	0.337227	2.78802	1.2877		0.361995	25.1027		0.0699917	53.5552	0.132304	21.1395		10.9783	0.944486		59.1803	0.787746	37.5465	1.54102
0.364135	24.9874	0.0566432	0.0527571	53.9534	0.107119	20.8424		11.0634	0.977248	37.9478	56.6377	0.346533	2.82455	1.26609		0.365846	24.9827		0.0545996	53.5719	0.114925	21.2756		11.0951	0.944486		59.1803	0.787746	37.5465	1.54102
0.367968	24.9874	0.0566432	0.0527571	53.9534	0.107119	20.8424		11.1799	0.990941	37.9771	56.5903	0.337822	2.84693	1.25717		0.369697	24.9827		0.0545996	53.5719	0.114925	21.2756		11.2119	1.17795		58.3037	0.779361	37.5367	2.20255
0.3718	24.9874	0.0566432	0.0527571	53.9534	0.107119	20.8424		11.2964	0.985508	38.0428	56.5254	0.329273	2.87976	1.23717		0.373548	24.9827		0.0545996	53.5719	0.114925	21.2756		11.3287	1.17795		58.3037	0.779361	37.5367	2.20255
0.375633	25.1443	0.0631164	0.0486177	53.6593	0.128566	20.9566		11.4128	0.98001	38.1087	56.4607	0.320777	2.91252	1.21725		0.377399	24.9827		0.0545996	53.5719	0.114925	21.2756		11.4455	1.17795		58.3037	0.779361	37.5367	2.20255
0.379466	25.1443	0.0631164	0.0486177	53.6593	0.128566	20.9566		11.5293	0.946633	38.1276	56.4406	0.318965	2.94259	1.22372		0.38125	25.1236		0.0635663	53.7408	0.135001	20.9374		11.5622	1.17795		58.3037	0.779361	37.5367	2.20255
0.383299	25.1443	0.0631164	0.0486177	53.6593	0.128566	20.9566		11.6457	0.939323	38.0753	56.431	0.313859	2.96278	1.27776		0.385101	25.1236		0.0635663	53.7408	0.135001	20.9374		11.679	1.30608		58.1272	0.602219	37.9656	1.99924
0.387132	25.1443	0.0631164	0.0486177	53.6593	0.128566	20.9566		11.7622	0.931519	38.0256	56.4455	0.318493	2.95402	1.32477		0.388952	25.1236		0.0635663	53.7408	0.135001	20.9374		11.7958	1.30608		58.1272	0.602219	37.9656	1.99924
0.390965	25.3975	0.0545418	0.0461678	53.6384	0.126233	20.7369		11.8786	0.92379	37.9758	56.4601	0.323025	2.94522	1.37189		0.392803	25.1236		0.0635663	53.7408	0.135001	20.9374		11.9126	1.30608		58.1272	0.602219	37.9656	1.99924
0.394798	25.3975	0.0545418	0.0461678	53.6384	0.126233	20.7369		11.9951	0.924933	37.9754	56.4497	0.335575	2.91666	1.39787		0.396654	24.8957		0.0514257	53.3579	0.138519	21.557		12.0294	1.30608		58.1272	0.602219	37.9656	1.99924
0.398631	25.3975	0.0545418	0.0461678	53.6384	0.126233	20.7369		12.1116	0.899451	38.0337	56.471	0.36309	2.85355	1.37914		0.400505	24.8957		0.0514257	53.3579	0.138519	21.557		12.1462	1.37908		59.0857	0.661682	37.1935	1.67991
0.402464	25.3975	0.0545418	0.0461678	53.6384	0.126233	20.7369		12.228	0.880008	38.0361	56.5036	0.374144	2.81529	1.39095		0.404356	24.8957		0.0514257	53.3579	0.138519	21.557		12.263	1.37908		59.0857	0.661682	37.1935	1.67991
0.406297	25.0257	0.0598745	0.0459143	54.4295	0.0758622	20.3631		12.3445	0.860469	38.0385	56.536	0.385171	2.77694	1.4029		0.408207	24.8957		0.0514257	53.3579	0.138519	21.557		12.3798	1.37908		59.0857	0.661682	37.1935	1.67991
0.41013	25.0257	0.0598745	0.0459143	54.4295	0.0758622	20.3631		12.4609	0.851051	37.9971	56.571	0.392953	2.75199	1.43596		0.412058	25.1271		0.0629892	53.7937	0.145799	20.8706		12.4966	1.37908		59.0857	0.661682	37.1935	1.67991
0.413963	25.0257	0.0598745	0.0459143	54.4295	0.0758622	20.3631		12.5774	0.844218	37.9618	56.6071	0.380505	2.76816	1.43826		0.415909	25.1271		0.0629892	53.7937	0.145799	20.8706		12.6134	1.41339		58.1991	0.767323	37.8149	1.80547
0.417796	25.0257	0.0598745	0.0459143	54.4295	0.0758622	20.3631		12.6938	0.855278	37.9326	56.5946	0.366495	2.78341	1.46767		0.41976	25.1271		0.0629892	53.7937	0.145799	20.8706		12.7301	1.41339		58.1991	0.767323	37.8149	1.80547
0.421629	24.8337	0.0624722	0.0476673	53.9991	0.0811843	20.9756		12.8103	0.866262	37.9034	56.5822	0.352475	2.79857	1.49708		0.423611	25.1271		0.0629892	53.7937	0.145799	20.8706		12.8469	1.41339		58.1991	0.767323	37.8149	1.80547
0.425462	24.8337	0.0624722	0.0476673	53.9991	0.0811843	20.9756		12.9268	0.877868	37.8565	56.5689	0.324253	2.85591	1.51642		0.427462	25.2977		0.061824	53.5292	0.117777	20.9936		12.9637	1.41339		58.1991	0.767323	37.8149	1.80547
0.429295	24.8337	0.0624722	0.0476673	53.9991	0.0811843	20.9756		13.0432	0.930865	37.7577	56.5097	0.300809	2.90413	1.59684		0.431313	25.2977		0.061824	53.5292	0.117777	20.9936		13.0805	1.35197		58.4304	0.681978	37.6588	1.87704
0.433128	24.8337	0.0624722	0.0476673	53.9991	0.0811843	20.9756		13.1597	0.952324	37.7479	56.4997	0.286575	2.94992	1.56364		0.435164	25.2977		0.061824	53.5292	0.117777	20.9936		13.1973	1.35197		58.4304	0.681978	37.6588	1.87704
0.436961	24.7763	0.0519757	0.0589241	53.7782	0.134068	21.2006		13.2761	0.973778	37.738	56.4898	0.27226	2.99584	1.53051		0.439015	25.2977		0.061824	53.5292	0.117777	20.9936		13.3141	1.35197		58.4304	0.681978	37.6588	1.87704
0.440794	24.7763	0.0519757	0.0589241	53.7782	0.134068	21.2006		13.3926	0.973853	37.7545	56.4998	0.282075	2.99138	1.49861		0.442866	25.1064		0.0663962	53.5639	0.143646	21.1197		13.4309	1.35197		58.4304	0.681978	37.6588	1.87704
0.444627	24.7763	0.0519757	0.0589241	53.7782	0.134068	21.2006		13.509	0.949444	37.8126	56.4917	0.304585	3.01575	1.42605		0.446717	25.1064		0.0663962	53.5639	0.143646	21.1197		13.5477	1.36895		58.6691	0.700901	37.6621	1.59899
0.44846	24.7763	0.0519757	0.0589241	53.7782	0.134068	21.2006		13.6255	0.94533	37.7817	56.4901	0.342467	3.03741	1.40292		0.450568	25.1064		0.0663962	53.5639	0.143646	21.1197		13.6645	1.36895		58.6691	0.700901	37.6621	1.59899
0.452293	24.4636	0.0736446	0.0522503	53.9151	0.102251	21.3937		13.742	0.941243	37.7508	56.4886	0.380537	3.05919	1.37972		0.454419	25.1064		0.0663962	53.5639	0.143646	21.1197		13.7813	1.36895		58.6691	0.700901	37.6621	1.59899
0.456126	24.4636	0.0736446	0.0522503	53.9151	0.102251	21.3937		13.8584	0.955467	37.7423	56.4529	0.402532	3.08271	1.36419		0.45827	24.9087		0.0526686	53.2464	0.116424	21.6759		13.8981	1.36895		58.6691	0.700901	37.6621	1.59899
0.459959	24.4636	0.0736446	0.0522503	53.9151	0.102251	21.3937		13.9749	0.97588	37.7581	56.4855	0.407215	3.0432	1.33009		0.462121	24.9087		0.0526686	53.2464	0.116424	21.6759		14.0148	1.23608		58.5946	0.656138	38.3433	1.17007
0.463792	24.4636	0.0736446	0.0522503	53.9151	0.102251	21.3937		14.0913	0.971825	37.8489	56.4944	0.384892	3.01261	1.28742		0.465972	24.9087		0.0526686	53.2464	0.116424	21.6759		14.1316	1.23608		58.5946	0.656138	38.3433	1.17007
0.467625	24.298	0.0574985	0.0411835	54.4071	0.077858	21.1185		14.2078	0.967738	37.9397	56.5032	0.362639	2.98217	1.24468		0.469823	24.9087		0.0526686	53.2464	0.116424	21.6759		14.2484	1.23608		58.5946	0.656138	38.3433	1.17007
0.471458	24.298	0.0574985	0.0411835	54.4071	0.077858	21.1185		14.3242	0.971815	37.9774	56.5462	0.32871	2.97365	1.20227		0.473674	24.7281		0.0771718	54.1968	0.11204	20.8859		14.3652	1.23608		58.5946	0.656138	38.3433	1.17007
0.475291	24.298	0.0574985	0.0411835	54.4071	0.077858	21.1185		14.4407	0.929154	38.0086	56.5891	0.316755	2.99962	1.15683		0.477525	24.7281		0.0771718	54.1968	0.11204	20.8859		14.482	1.18952		59.2571	0.889173	37.5174	1.14687
0.479124	24.298	0.0574985	0.0411835	54.4071	0.077858	21.1185		14.5572	0.893133	38.0226	56.6528	0.310163	2.99894	1.12224		0.481376	24.7281		0.0771718	54.1968	0.11204	20.8859		14.5988	1.18952		59.2571	0.889173	37.5174	1.14687
0.482957	24.5883	0.0630636	0.0615852	54.1409	0.083423	21.0624		14.6736	0.857192	38.0365	56.7164	0.303818	2.99839	1.08769		0.485227	24.7281		0.0771718	54.1968	0.11204	20.8859		14.7156	1.18952		59.2571	0.889173	37.5174	1.14687
0.48679	24.5883	0.0630636	0.0615852	54.1409	0.083423	21.0624		14.7901	0.80278	38.0906	56.7614	0.324655	2.98536	1.03524		0.489078	24.9497		0.0744529	53.9888	0.114837	20.8724		14.8324	1.18952		59.2571	0.889173	37.5174	1.14687
0.490623	24.5883	0.0630636	0.0615852	54.1409	0.083423	21.0624		14.9065	0.77275	38.1249	56.8147	0.324376	2.96323	1.00004		0.492929	24.9497		0.0744529	53.9888	0.114837	20.8724		14.9492	0.991023		58.9386	0.727618	38.1823	1.16041
0.494456	24.5883	0.0630636	0.0615852	54.1409	0.083423	21.0624		15.023	0.749231	38.1377	56.8389	0.325197	2.97864	0.970442		0.49678	24.9497		0.0744529	53.9888	0.114837	20.8724		15.066	0.991023		58.9386	0.727618	38.1823	1.16041
0.498289	24.8075	0.0630636	0.0575513	53.6338	0.101417	21.3366		15.1394	0.725664	38.1503	56.863	0.325991	2.99412	0.940969		0.500631	24.9497		0.0744529	53.9888	0.114837	20.8724		15.1827	0.991023		58.9386	0.727618	38.1823	1.16041
0.502122	24.8075	0.0630636	0.0575513	53.6338	0.101417	21.3366		15.2559	0.718204	38.1569	56.8823	0.303797	3.00965	0.928998		0.504483	24.7996		0.0484959	53.8003	0.0981571	21.2533		15.2995	0.991023		58.9386	0.727618	38.1823	1.16041
0.505955	24.8075	0.0630636	0.0575513	53.6338	0.101417	21.3366		15.3724	0.749339	38.1228	56.8244	0.293751	3.04384	0.965808		0.508334	24.7996		0.0484959	53.8003	0.0981571	21.2533		15.4163	1.36681		59.2463	0.688039	36.9453	1.75347
0.509788	24.8075	0.0630636	0.0575513	53.6338	0.101417	21.3366		15.4888	0.795577	38.1271	56.7955	0.289573	3.00025	0.991895		0.512185	24.7996		0.0484959	53.8003	0.0981571	21.2533		15.5331	1.36681		59.2463	0.688039	36.9453	1.75347
0.513621	24.7387	0.0533485	0.0571501	53.9787	0.105588	21.0665		15.6053	0.841815	38.1313	56.7668	0.28533	2.95671	1.0179		0.516036	24.7996		0.0484959	53.8003	0.0981571	21.2533		15.6499	1.36681		59.2463	0.688039	36.9453	1.75347
0.517454	24.7387	0.0533485	0.0571501	53.9787	0.105588	21.0665		15.7217	0.876115	38.1104	56.7464	0.292694	2.93755	1.03681		0.519887	24.8497		0.0601483	53.8132	0.0905997	21.1862		15.7667	1.36681		59.2463	0.688039	36.9453	1.75347
0.521287	24.7387	0.0533485	0.0571501	53.9787	0.105588	21.0665		15.8382	0.909776	38.1288	56.7647	0.294008	2.85185	1.05086		0.523738	24.8497		0.0601483	53.8132	0.0905997	21.1862		15.8835	1.23554		59.2409	0.808274	37.1801	1.53498
0.52512	24.7387	0.0533485	0.0571501	53.9787	0.105588	21.0665		15.9546	0.928607	38.0906	56.7582	0.292641	2.84658	1.08322		0.527589	24.8497		0.0601483	53.8132	0.0905997	21.1862		16.0003	1.23554		59.2409	0.808274	37.1801	1.53498
0.528953	24.9537	0.0651016	0.0662104	54.046	0.113075	20.7562		16.0711	0.947368	38.0524	56.7518	0.291504	2.84137	1.11553		0.53144	24.8497		0.0601483	53.8132	0.0905997	21.1862		16.1171	1.23554		59.2409	0.808274	37.1801	1.53498
0.532786	24.9537	0.0651016	0.0662104	54.046	0.113075	20.7562		16.1876	0.97344	38.0392	56.747	0.292464	2.79918	1.14864		0.535291	24.7268		0.0600262	53.8155	0.120563	21.2771		16.2339	1.23554		59.2409	0.808274	37.1801	1.53498
0.536619	24.9537	0.0651016	0.0662104	54.046	0.113075	20.7562		16.304	0.951616	38.0333	56.7473	0.305218	2.82291	1.13964		0.539142	24.7268		0.0600262	53.8155	0.120563	21.2771		16.3506	1.4197		57.8976	0.738589	38.0633	1.88065
0.540452	24.9537	0.0651016	0.0662104	54.046	0.113075	20.7562		16.4205	0.936561	38.0125	56.7643	0.329418	2.80689	1.15042		0.542993	24.7268		0.0600262	53.8155	0.120563	21.2771		16.4674	1.4197		57.8976	0.738589	38.0633	1.88065
0.544285	25.0906	0.0431477	0.0510676	54.0036	0.0983758	20.713		16.5369	0.921463	37.9916	56.7813	0.35358	2.79088	1.16124		0.546844	24.7268		0.0600262	53.8155	0.120563	21.2771		16.5842	1.4197		57.8976	0.738589	38.0633	1.88065
0.548118	25.0906	0.0431477	0.0510676	54.0036	0.0983758	20.713		16.6534	0.89627	37.9741	56.7985	0.378826	2.77518	1.1771		0.550695	24.8707		0.0513147	53.9874	0.12589	20.9648		16.701	1.4197		57.8976	0.738589	38.0633	1.88065
0.551951	25.0906	0.0431477	0.0510676	54.0036	0.0983758	20.713		16.7699	0.895015	37.9361	56.8087	0.383144	2.76386	1.21322		0.554546	24.8707		0.0513147	53.9874	0.12589	20.9648		16.8178	1.42056		58.6496	0.961487	37.3741	1.59445
0.555784	25.0906	0.0431477	0.0510676	54.0036	0.0983758	20.713		16.8863	0.90276	37.9319	56.7919	0.373157	2.76611	1.23426		0.558397	24.8707		0.0513147	53.9874	0.12589	20.9648		16.9346	1.42056		58.6496	0.961487	37.3741	1.59445
0.559617	25.0841	0.0557139	0.0570867	53.8278	0.099474	20.8758		17.0028	0.910328	37.9278	56.7751	0.363116	2.76844	1.25532		0.562248	24.8707		0.0513147	53.9874	0.12589	20.9648		17.0514	1.42056		58.6496	0.961487	37.3741	1.59445
0.56345	25.0841	0.0557139	0.0570867	53.8278	0.099474	20.8758		17.1192	0.928639	37.912	56.7637	0.344521	2.7828	1.26849		0.566099	24.6537		0.0635552	54.2117	0.101165	20.9696		17.1682	1.42056		58.6496	0.961487	37.3741	1.59445
0.567283	25.0841	0.0557139	0.0570867	53.8278	0.099474	20.8758		17.2357	0.943308	37.8773	56.7064	0.345455	2.78705	1.34063		0.56995	24.6537		0.0635552	54.2117	0.101165	20.9696		17.285	1.22885		59.07	0.824642	37.5353	1.34144
0.571116	25.0841	0.0557139	0.0570867	53.8278	0.099474	20.8758		17.3521	0.943662	37.8387	56.621	0.344393	2.83332	1.419		0.573801	24.6537		0.0635552	54.2117	0.101165	20.9696		17.4018	1.22885		59.07	0.824642	37.5353	1.34144
0.574949	25.2053	0.0665272	0.0564531	53.4171	0.0935605	21.1608		17.4686	0.943962	37.7998	56.5357	0.343315	2.87966	1.49738		0.577652	24.6537		0.0635552	54.2117	0.101165	20.9696		17.5186	1.22885		59.07	0.824642	37.5353	1.34144
0.578782	25.2053	0.0665272	0.0564531	53.4171	0.0935605	21.1608		17.5851	0.933396	37.8026	56.4323	0.34598	2.91443	1.57111		0.581503	25.0744		0.0758845	53.4794	0.121362	21.2489		17.6353	1.22885		59.07	0.824642	37.5353	1.34144
0.582615	25.2053	0.0665272	0.0564531	53.4171	0.0935605	21.1608		17.7015	0.91043	37.8478	56.4046	0.346983	2.93423	1.55623		0.585354	25.0744		0.0758845	53.4794	0.121362	21.2489		17.7521	1.27513		59.5332	0.740247	37.215	1.23673
0.586448	25.2053	0.0665272	0.0564531	53.4171	0.0935605	21.1608		17.818	0.8959	37.9123	56.4424	0.341722	2.89606	1.51175		0.589205	25.0744		0.0758845	53.4794	0.121362	21.2489		17.8689	1.27513		59.5332	0.740247	37.215	1.23673
0.590281	25.3472	0.0668229	0.0613318	53.2355	0.132178	21.1568		17.9344	0.881451	37.9768	56.4801	0.336546	2.85788	1.46725		0.593056	25.0744		0.0758845	53.4794	0.121362	21.2489		17.9857	1.27513		59.5332	0.740247	37.215	1.23673
0.594114	25.3472	0.0668229	0.0613318	53.2355	0.132178	21.1568		18.0509	0.879354	38.0189	56.5031	0.323974	2.83384	1.44096		0.596907	24.9504		0.0435021	53.62	0.126633	21.2592		18.1025	1.27513		59.5332	0.740247	37.215	1.23673
0.597947	25.3472	0.0668229	0.0613318	53.2355	0.132178	21.1568		18.1673	0.908665	38.0786	56.4632	0.309058	2.80476	1.43557		0.600758	24.9504		0.0435021	53.62	0.126633	21.2592		18.2193	1.28278		60.0569	0.768136	36.8547	1.03753
0.60178	25.3472	0.0668229	0.0613318	53.2355	0.132178	21.1568		18.2838	0.946762	38.1087	56.4197	0.307846	2.78312	1.43405		0.604609	24.9504		0.0435021	53.62	0.126633	21.2592		18.3361	1.28278		60.0569	0.768136	36.8547	1.03753
0.605613	24.957	0.0707089	0.0661365	54.0171	0.124902	20.7641		18.4003	0.984859	38.1386	56.3762	0.306505	2.7615	1.43238		0.60846	24.9504		0.0435021	53.62	0.126633	21.2592		18.4529	1.28278		60.0569	0.768136	36.8547	1.03753
0.609446	24.957	0.0707089	0.0661365	54.0171	0.124902	20.7641		18.5167	1.00846	38.1485	56.3507	0.318423	2.76789	1.40624		0.612311	25.0042		0.0377647	53.7446	0.113738	21.0997		18.5697	1.28278		60.0569	0.768136	36.8547	1.03753
0.613279	24.957	0.0707089	0.0661365	54.0171	0.124902	20.7641		18.6332	1.01114	38.135	56.3747	0.30946	2.77536	1.39441		0.616162	25.0042		0.0377647	53.7446	0.113738	21.0997		18.6865	1.21356		60.1761	0.838518	36.9485	0.823237
0.617112	24.957	0.0707089	0.0661365	54.0171	0.124902	20.7641		18.7496	0.978245	38.1594	56.3679	0.299093	2.8058	1.38965		0.620013	25.0042		0.0377647	53.7446	0.113738	21.0997		18.8032	1.21356		60.1761	0.838518	36.9485	0.823237
0.620945	25.2532	0.0657986	0.0521552	53.7535	0.106781	20.7689		18.8661	0.945362	38.1841	56.361	0.288548	2.83623	1.38489		0.623864	25.0042		0.0377647	53.7446	0.113738	21.0997		18.92	1.21356		60.1761	0.838518	36.9485	0.823237
0.624778	25.2532	0.0657986	0.0521552	53.7535	0.106781	20.7689		18.9825	0.92157	38.191	56.3839	0.272447	2.83627	1.39471		0.627715	25.1712		0.0541889	53.7928	0.117278	20.8643		19.0368	1.21356		60.1761	0.838518	36.9485	0.823237
0.628611	25.2532	0.0657986	0.0521552	53.7535	0.106781	20.7689		19.099	0.885125	38.1825	56.4381	0.266918	2.84358	1.38383		0.631566	25.1712		0.0541889	53.7928	0.117278	20.8643		19.1536	1.23316		58.7507	0.728969	37.976	1.31134
0.632444	25.2532	0.0657986	0.0521552	53.7535	0.106781	20.7689		19.2155	0.882159	38.1624	56.4856	0.264842	2.81078	1.39417		0.635417	25.1712		0.0541889	53.7928	0.117278	20.8643		19.2704	1.23316		58.7507	0.728969	37.976	1.31134
0.636277	25.4598	0.0620076	0.0467591	53.4914	0.13128	20.8089		19.3319	0.879209	38.1424	56.5331	0.262788	2.778	1.4045		0.639268	25.1712		0.0541889	53.7928	0.117278	20.8643		19.3872	1.23316		58.7507	0.728969	37.976	1.31134
0.64011	25.4598	0.0620076	0.0467591	53.4914	0.13128	20.8089		19.4484	0.872832	38.1853	56.5585	0.253359	2.72136	1.40874		0.643119	25.1895		0.0721336	53.7391	0.08585	20.9138		19.504	1.23316		58.7507	0.728969	37.976	1.31134
0.643943	25.4598	0.0620076	0.0467591	53.4914	0.13128	20.8089		19.5648	0.868799	38.2469	56.5631	0.269476	2.68513	1.36641		0.64697	25.1895		0.0721336	53.7391	0.08585	20.9138		19.6208	1.20791		58.0678	0.643677	38.3505	1.7298
0.647776	25.4598	0.0620076	0.0467591	53.4914	0.13128	20.8089		19.6813	0.845221	38.3019	56.5825	0.283169	2.67491	1.31227		0.650821	25.1895		0.0721336	53.7391	0.08585	20.9138		19.7376	1.20791		58.0678	0.643677	38.3505	1.7298
0.651609	25.3388	0.0548691	0.062261	53.7529	0.0996008	20.6919		19.7977	0.821558	38.3569	56.6018	0.296862	2.66468	1.25812		0.654672	25.1895		0.0721336	53.7391	0.08585	20.9138		19.8544	1.20791		58.0678	0.643677	38.3505	1.7298
0.655442	25.3388	0.0548691	0.062261	53.7529	0.0996008	20.6919		19.9142	0.802421	38.3394	56.6014	0.322027	2.71605	1.21876		0.658523	25.0041		0.0774825	53.3252	0.128309	21.465		19.9712	1.20791		58.0678	0.643677	38.3505	1.7298
0.659275	25.3388	0.0548691	0.062261	53.7529	0.0996008	20.6919		20.0307	0.828353	38.2767	56.58	0.321877	2.75811	1.23504		0.662374	25.0041		0.0774825	53.3252	0.128309	21.465		20.0879	1.41418		59.7419	0.708357	37.1285	1.0073
0.663108	25.3388	0.0548691	0.062261	53.7529	0.0996008	20.6919		20.1471	0.865801	38.1878	56.5639	0.3169	2.7973	1.26843		0.666225	25.0041		0.0774825	53.3252	0.128309	21.465		20.2047	1.41418		59.7419	0.708357	37.1285	1.0073
0.666941	25.3084	0.0656719	0.0727153	53.616	0.107331	20.8301		20.2636	0.903211	38.0988	56.5479	0.311906	2.83649	1.30171		0.670076	25.0041		0.0774825	53.3252	0.128309	21.465		20.3215	1.41418		59.7419	0.708357	37.1285	1.0073
0.670774	25.3084	0.0656719	0.0727153	53.616	0.107331	20.8301		20.38	0.94503	38.0313	56.5649	0.314196	2.83803	1.30658		0.673927	24.8173		0.0624566	53.4204	0.102652	21.5971		20.4383	1.41418		59.7419	0.708357	37.1285	1.0073
0.674607	25.3084	0.0656719	0.0727153	53.616	0.107331	20.8301		20.4965	0.943018	38.0045	56.5853	0.332341	2.83372	1.30111		0.677778	24.8173		0.0624566	53.4204	0.102652	21.5971		20.5551	1.56371		59.5177	0.763659	36.8392	1.31551
0.67844	25.3084	0.0656719	0.0727153	53.616	0.107331	20.8301		20.6129	0.947674	37.9485	56.6208	0.3549	2.86686	1.26115		0.681629	24.8173		0.0624566	53.4204	0.102652	21.5971		20.6719	1.56371		59.5177	0.763659	36.8392	1.31551
0.682273	25.2392	0.0555872	0.0519652	53.9224	0.1326	20.5985		20.7294	0.952496	37.8926	56.6563	0.377576	2.89996	1.22123		0.68548	24.8173		0.0624566	53.4204	0.102652	21.5971		20.7887	1.56371		59.5177	0.763659	36.8392	1.31551
0.686106	25.2392	0.0555872	0.0519652	53.9224	0.1326	20.5985		20.8459	0.950098	37.8817	56.6613	0.379277	2.93074	1.19685		0.689331	24.8977		0.0453998	53.87	0.143734	21.0429		20.9055	1.56371		59.5177	0.763659	36.8392	1.31551
0.689939	25.2392	0.0555872	0.0519652	53.9224	0.1326	20.5985		20.9623	0.950709	37.8584	56.6652	0.362441	2.97224	1.19096		0.693182	24.8977		0.0453998	53.87	0.143734	21.0429		21.0223	1.46993		59.1722	0.548015	37.8566	0.952966
0.693772	25.2392	0.0555872	0.0519652	53.9224	0.1326	20.5985		21.0788	0.929363	37.8913	56.6738	0.342237	2.97996	1.1832		0.697033	24.8977		0.0453998	53.87	0.143734	21.0429		21.1391	1.46993		59.1722	0.548015	37.8566	0.952966
0.697605	25.2132	0.0476039	0.0580054	53.7936	0.116454	20.7717		21.1952	0.908129	37.9244	56.6824	0.321968	2.98764	1.17555		0.700884	24.8977		0.0453998	53.87	0.143734	21.0429		21.2558	1.46993		59.1722	0.548015	37.8566	0.952966
0.701438	25.2132	0.0476039	0.0580054	53.7936	0.116454	20.7717		21.3117	0.87376	37.9322	56.7403	0.308141	2.97321	1.17239		0.704735	24.8543		0.0716231	53.4644	0.182631	21.4272		21.3726	1.46993		59.1722	0.548015	37.8566	0.952966
0.705271	25.2132	0.0476039	0.0580054	53.7936	0.116454	20.7717		21.4281	0.837685	37.9707	56.7852	0.307347	2.92438	1.1747		0.708586	24.8543		0.0716231	53.4644	0.182631	21.4272		21.4894	1.51154		57.8281	0.776594	38.616	1.26748
0.709104	25.2132	0.0476039	0.0580054	53.7936	0.116454	20.7717		21.5446	0.824314	37.9851	56.7906	0.309906	2.89681	1.19322		0.712437	24.8543		0.0716231	53.4644	0.182631	21.4272		21.6062	1.51154		57.8281	0.776594	38.616	1.26748
0.712937	25.221	0.0517012	0.0666539	53.5835	0.0948383	20.9824		21.6611	0.810922	37.9994	56.796	0.312464	2.86931	1.21166		0.716288	24.8543		0.0716231	53.4644	0.182631	21.4272		21.723	1.51154		57.8281	0.776594	38.616	1.26748
0.71677	25.221	0.0517012	0.0666539	53.5835	0.0948383	20.9824		21.7775	0.814258	38.0065	56.7583	0.315258	2.86578	1.23993		0.720139	24.7176		0.0718672	53.9717	0.149505	21.0892		21.8398	1.51154		57.8281	0.776594	38.616	1.26748
0.720603	25.221	0.0517012	0.0666539	53.5835	0.0948383	20.9824		21.894	0.817219	37.9853	56.7334	0.311145	2.91713	1.23574		0.72399	24.7176		0.0718672	53.9717	0.149505	21.0892		21.9566	1.43903		58.6789	0.930177	37.5106	1.44153
0.724436	25.221	0.0517012	0.0666539	53.5835	0.0948383	20.9824		22.0104	0.813802	37.9561	56.7153	0.307943	2.95458	1.25219		0.727841	24.7176		0.0718672	53.9717	0.149505	21.0892		22.0734	1.43903		58.6789	0.930177	37.5106	1.44153
0.728269	24.824	0.0546685	0.0693784	53.5832	0.102367	21.3666		22.1269	0.808626	37.9333	56.7022	0.304322	2.98472	1.2668		0.731692	24.7176		0.0718672	53.9717	0.149505	21.0892		22.1902	1.43903		58.6789	0.930177	37.5106	1.44153
0.732102	24.824	0.0546685	0.0693784	53.5832	0.102367	21.3666		22.2433	0.803032	37.925	56.7016	0.298487	3.01028	1.26153		0.735543	24.9871		0.0618351	53.6057	0.142669	21.2023		22.307	1.43903		58.6789	0.930177	37.5106	1.44153
0.735935	24.824	0.0546685	0.0693784	53.5832	0.102367	21.3666		22.3598	0.850091	37.9012	56.7184	0.307798	2.9307	1.29176		0.739394	24.9871		0.0618351	53.6057	0.142669	21.2023		22.4237	1.48645		58.6136	0.965004	37.498	1.43711
0.739768	24.824	0.0546685	0.0693784	53.5832	0.102367	21.3666		22.4763	0.871207	37.9097	56.7577	0.317184	2.8535	1.29065		0.743245	24.9871		0.0618351	53.6057	0.142669	21.2023		22.5405	1.48645		58.6136	0.965004	37.498	1.43711
0.743601	24.7251	0.0522925	0.0659887	53.8985	0.0945743	21.1637		22.5927	0.892237	37.9183	56.7971	0.32643	2.77633	1.28957		0.747096	24.9871		0.0618351	53.6057	0.142669	21.2023		22.6573	1.48645		58.6136	0.965004	37.498	1.43711
0.747434	24.7251	0.0522925	0.0659887	53.8985	0.0945743	21.1637		22.7092	0.921409	37.9324	56.7907	0.346055	2.70957	1.29987		0.750947	24.8964		0.05693	53.8094	0.133503	21.1039		22.7741	1.48645		58.6136	0.965004	37.498	1.43711
0.751267	24.7251	0.0522925	0.0659887	53.8985	0.0945743	21.1637		22.8256	0.910274	37.9748	56.7156	0.336803	2.76935	1.29305		0.754798	24.8964		0.05693	53.8094	0.133503	21.1039		22.8909	1.60062		58.7552	0.675114	37.5572	1.41167
0.7551	24.7251	0.0522925	0.0659887	53.8985	0.0945743	21.1637		22.9421	0.931841	37.9753	56.612	0.336015	2.829	1.31575		0.758649	24.8964		0.05693	53.8094	0.133503	21.1039		23.0077	1.60062		58.7552	0.675114	37.5572	1.41167
0.758933	24.8527	0.0657247	0.0521764	54.2199	0.0741726	20.7351		23.0585	0.953327	37.9759	56.5084	0.335216	2.88859	1.33851		0.7625	24.8964		0.05693	53.8094	0.133503	21.1039		23.1245	1.60062		58.7552	0.675114	37.5572	1.41167
0.762766	24.8527	0.0657247	0.0521764	54.2199	0.0741726	20.7351		23.175	0.962316	37.9437	56.4575	0.332159	2.94332	1.36101		0.766351	24.9956		0.043835	53.3791	0.182731	21.3988		23.2413	1.60062		58.7552	0.675114	37.5572	1.41167
0.766599	24.8527	0.0657247	0.0521764	54.2199	0.0741726	20.7351		23.2915	0.946263	37.9107	56.4916	0.346163	2.94176	1.36359		0.770202	24.9956		0.043835	53.3791	0.182731	21.3988		23.3581	1.61578		59.5066	0.837208	37.0434	0.997064
0.770432	24.8527	0.0657247	0.0521764	54.2199	0.0741726	20.7351		23.4079	0.916394	37.8999	56.5362	0.347777	2.96371	1.33604		0.774053	24.9956		0.043835	53.3791	0.182731	21.3988		23.4749	1.61578		59.5066	0.837208	37.0434	0.997064
0.774265	24.934	0.0585017	0.0468014	54.2341	0.114363	20.612		23.5244	0.886557	37.8891	56.5806	0.349322	2.98581	1.30853		0.777904	24.9956		0.043835	53.3791	0.182731	21.3988		23.5917	1.61578		59.5066	0.837208	37.0434	0.997064
0.778098	24.934	0.0585017	0.0468014	54.2341	0.114363	20.612		23.6408	0.850804	37.8851	56.6451	0.346447	3.00579	1.26679		0.781755	25.0244		0.0627229	53.6448	0.126866	21.1416		23.7084	1.61578		59.5066	0.837208	37.0434	0.997064
0.781931	24.934	0.0585017	0.0468014	54.2341	0.114363	20.612		23.7573	0.810782	37.882	56.6996	0.3566	3.03	1.22094		0.785606	25.0244		0.0627229	53.6448	0.126866	21.1416		23.8252	1.81466		59.0899	0.759276	37.4897	0.846511
0.785764	24.934	0.0585017	0.0468014	54.2341	0.114363	20.612		23.8737	0.777963	37.8982	56.7395	0.360215	3.03045	1.19359		0.789457	25.0244		0.0627229	53.6448	0.126866	21.1416		23.942	1.81466		59.0899	0.759276	37.4897	0.846511
0.789597	24.6158	0.0576569	0.0535597	54.363	0.093022	20.8167		23.9902	0.745177	37.9143	56.7794	0.363755	3.03098	1.16626		0.793308	25.0244		0.0627229	53.6448	0.126866	21.1416		24.0588	1.81466		59.0899	0.759276	37.4897	0.846511
0.79343	24.6158	0.0576569	0.0535597	54.363	0.093022	20.8167		24.1067	0.7239	37.9286	56.7632	0.370212	3.05478	1.1593		0.797159	25.0541		0.0485181	54.0118	0.0943729	20.7911		24.1756	1.81466		59.0899	0.759276	37.4897	0.846511
0.797263	24.6158	0.0576569	0.0535597	54.363	0.093022	20.8167		24.2231	0.744238	37.8948	56.7244	0.362183	3.08733	1.18699		0.80101	25.0541		0.0485181	54.0118	0.0943729	20.7911		24.2924	1.50231		59.8025	0.579579	37.1929	0.922796
0.801096	24.6158	0.0576569	0.0535597	54.363	0.093022	20.8167		24.3396	0.759685	37.8473	56.7102	0.359169	3.12227	1.20134		0.804861	25.0541		0.0485181	54.0118	0.0943729	20.7911		24.4092	1.50231		59.8025	0.579579	37.1929	0.922796
0.804929	25.0116	0.0500116	0.0525882	53.4069	0.139158	21.3401		24.456	0.77511	37.7998	56.6961	0.356176	3.15718	1.21563		0.808712	25.0541		0.0485181	54.0118	0.0943729	20.7911		24.526	1.50231		59.8025	0.579579	37.1929	0.922796
0.808762	25.0116	0.0500116	0.0525882	53.4069	0.139158	21.3401		24.5725	0.784276	37.7614	56.6998	0.351451	3.17358	1.2294		0.812563	24.9475		0.0529571	53.7434	0.122538	21.1335		24.6428	1.50231		59.8025	0.579579	37.1929	0.922796
0.812595	25.0116	0.0500116	0.0525882	53.4069	0.139158	21.3401		24.6889	0.817208	37.7361	56.6334	0.343953	3.1535	1.31581		0.816414	24.9475		0.0529571	53.7434	0.122538	21.1335		24.7596	1.66486		60.6174	0.822361	35.9066	0.988869
0.816428	25.0116	0.0500116	0.0525882	53.4069	0.139158	21.3401		24.8054	0.852843	37.6813	56.5646	0.344731	3.14099	1.41559		0.820265	24.9475		0.0529571	53.7434	0.122538	21.1335		24.8763	1.66486		60.6174	0.822361	35.9066	0.988869
0.820261	24.6988	0.0552915	0.0455342	54.11	0.116518	20.9737		24.9219	0.888483	37.6264	56.4959	0.345508	3.12841	1.51533		0.824116	24.9475		0.0529571	53.7434	0.122538	21.1335		24.9931	1.66486		60.6174	0.822361	35.9066	0.988869
0.824094	24.6988	0.0552915	0.0455342	54.11	0.116518	20.9737		25.0383	0.944407	37.5903	56.4177	0.345862	3.08845	1.61332		0.827967	24.9856		0.0414601	53.912	0.0962817	20.9648		25.1099	1.66486		60.6174	0.822361	35.9066	0.988869
0.827927	24.6988	0.0552915	0.0455342	54.11	0.116518	20.9737		25.1548	0.98473	37.5362	56.3417	0.358166	3.07612	1.7031		0.831818	24.9856		0.0414601	53.912	0.0962817	20.9648		25.2267	1.85416		59.1375	0.842636	36.6498	1.51593
0.83176	24.6988	0.0552915	0.0455342	54.11	0.116518	20.9737		25.2712	1.04268	37.4917	56.2606	0.368614	3.04978	1.78667		0.835669	24.9856		0.0414601	53.912	0.0962817	20.9648		25.3435	1.85416		59.1375	0.842636	36.6498	1.51593
0.835593	24.951	0.06111	0.0495469	53.5578	0.120594	21.2599		25.3877	1.10053	37.4472	56.1794	0.379019	3.02354	1.87028		0.839521	24.9856		0.0414601	53.912	0.0962817	20.9648		25.4603	1.85416		59.1375	0.842636	36.6498	1.51593
0.839426	24.951	0.06111	0.0495469	53.5578	0.120594	21.2599		25.5041	1.13619	37.3785	56.127	0.39091	3.02557	1.94176		0.843372	24.5801		0.0697143	53.8767	0.151325	21.322		25.5771	1.85416		59.1375	0.842636	36.6498	1.51593
0.843259	24.951	0.06111	0.0495469	53.5578	0.120594	21.2599		25.6206	1.20205	37.3248	56.1119	0.394267	2.98484	1.98203		0.847223	24.5801		0.0697143	53.8767	0.151325	21.322		25.6939	2.00671		59.0932	0.950114	36.7129	1.23688
0.847092	24.951	0.06111	0.0495469	53.5578	0.120594	21.2599		25.7371	1.24815	37.2439	56.13	0.395008	2.95893	2.02411		0.851074	24.5801		0.0697143	53.8767	0.151325	21.322		25.8107	2.00671		59.0932	0.950114	36.7129	1.23688
0.850925	25.0998	0.0527888	0.0604447	53.2423	0.181693	21.3634		25.8535	1.29411	37.1629	56.148	0.395748	2.93305	2.06617		0.854925	24.5801		0.0697143	53.8767	0.151325	21.322		25.9275	2.00671		59.0932	0.950114	36.7129	1.23688
0.854758	25.0998	0.0527888	0.0604447	53.2423	0.181693	21.3634		25.97	1.35051	37.0702	56.1569	0.403782	2.89461	2.1238		0.858776	23.8561		4.50745	51.5321	0.26341	19.8409		26.0442	2.00671		59.0932	0.950114	36.7129	1.23688
0.858591	25.0998	0.0527888	0.0604447	53.2423	0.181693	21.3634		26.0864	1.33028	37.0628	56.1884	0.411473	2.8823	2.12476		0.862627	23.8561		4.50745	51.5321	0.26341	19.8409		26.161	2.05117		59.583	0.705886	36.7623	0.89817
0.862424	25.0998	0.0527888	0.0604447	53.2423	0.181693	21.3634		26.2029	1.30208	37.0542	56.1635	0.419679	2.89615	2.16444		0.866478	23.8561		4.50745	51.5321	0.26341	19.8409		26.2778	2.05117		59.583	0.705886	36.7623	0.89817
0.866257	25.05	0.0504023	0.0560096	53.4273	0.091533	21.3244		26.3193	1.27389	37.0456	56.1386	0.427832	2.91	2.20413		0.870329	23.8561		4.50745	51.5321	0.26341	19.8409		26.3946	2.05117		59.583	0.705886	36.7623	0.89817
0.87009	25.05	0.0504023	0.0560096	53.4273	0.091533	21.3244		26.4358	1.2305	37.0638	56.0972	0.41696	2.95338	2.23815		0.87418	11.1157		45.2286	21.1303	14.4268	8.09881		26.5114	2.05117		59.583	0.705886	36.7623	0.89817
0.873923	25.05	0.0504023	0.0560096	53.4273	0.091533	21.3244		26.5523	1.16119	37.0717	56.1143	0.411339	3.05822	2.18319		0.878031	11.1157		45.2286	21.1303	14.4268	8.09881		26.6282	2.19489		59.2764	0.806563	36.9214	0.80084
0.877756	25.05	0.0504023	0.0560096	53.4273	0.091533	21.3244		26.6687	1.11567	37.1302	56.1142	0.397673	3.12667	2.11549		0.881882	11.1157		45.2286	21.1303	14.4268	8.09881		26.745	2.19489		59.2764	0.806563	36.9214	0.80084
0.881589	25.1226	0.0532746	0.0417749	53.441	0.0874886	21.254		26.7852	1.07019	37.1888	56.1142	0.383884	3.19519	2.04769		0.885733	11.1157		45.2286	21.1303	14.4268	8.09881		26.8618	2.19489		59.2764	0.806563	36.9214	0.80084
0.885422	25.1226	0.0532746	0.0417749	53.441	0.0874886	21.254		26.9016	1.04547	37.2293	56.1291	0.378011	3.24028	1.97785		0.889584	0.860709		64.4413	0.550079	33.2081	0.939867		26.9786	2.19489		59.2764	0.806563	36.9214	0.80084
0.889255	25.1226	0.0532746	0.0417749	53.441	0.0874886	21.254		27.0181	1.08975	37.226	56.1043	0.378467	3.25302	1.94851		0.893435	0.860709		64.4413	0.550079	33.2081	0.939867		27.0954	1.79388		59.3174	0.738135	37.2535	0.896903
0.893088	25.1226	0.0532746	0.0417749	53.441	0.0874886	21.254		27.1346	1.11418	37.2102	56.1438	0.380446	3.24313	1.90825		0.897286	0.860709		64.4413	0.550079	33.2081	0.939867		27.2122	1.79388		59.3174	0.738135	37.2535	0.896903
0.896921	24.7347	0.0527571	0.0521658	53.6299	0.113244	21.4171		27.251	1.1386	37.1944	56.1832	0.382425	3.23335	1.86796		0.901137	0.860709		64.4413	0.550079	33.2081	0.939867		27.3289	1.79388		59.3174	0.738135	37.2535	0.896903
0.900754	24.7347	0.0527571	0.0521658	53.6299	0.113244	21.4171		27.3675	1.15043	37.1929	56.209	0.38354	3.23686	1.82726		0.904988	0.466438		64.7794	0.420772	33.6501	0.683094		27.4457	1.79388		59.3174	0.738135	37.2535	0.896903
0.904587	24.7347	0.0527571	0.0521658	53.6299	0.113244	21.4171		27.4839	1.1119	37.1943	56.2586	0.37534	3.20615	1.85366		0.908839	0.466438		64.7794	0.420772	33.6501	0.683094		27.5625	2.05848		58.0529	0.736414	37.9944	1.15763
0.90842	24.7347	0.0527571	0.0521658	53.6299	0.113244	21.4171		27.6004	1.08929	37.2071	56.2845	0.374723	3.19921	1.84525		0.91269	0.466438		64.7794	0.420772	33.6501	0.683094		27.6793	2.05848		58.0529	0.736414	37.9944	1.15763
0.912253	25.0013	0.0547424	0.0610255	53.4866	0.124057	21.2718		27.7168	1.06682	37.2198	56.3103	0.374321	3.19214	1.83676		0.916541	0.466438		64.7794	0.420772	33.6501	0.683094		27.7961	2.05848		58.0529	0.736414	37.9944	1.15763
0.916086	25.0013	0.0547424	0.0610255	53.4866	0.124057	21.2718		27.8333	1.04544	37.193	56.373	0.381883	3.17459	1.83216		0.920392	0.512859		65.3304	0.595202	33.0355	0.52622		27.9129	2.05848		58.0529	0.736414	37.9944	1.15763
0.919919	25.0013	0.0547424	0.0610255	53.4866	0.124057	21.2718		27.9498	1.077	37.1062	56.4012	0.371221	3.17624	1.86814		0.924243	0.512859		65.3304	0.595202	33.0355	0.52622		28.0297	2.38965		58.5211	0.953515	36.8415	1.29423
0.923752	25.0013	0.0547424	0.0610255	53.4866	0.124057	21.2718		28.0662	1.11616	37.0106	56.4199	0.355967	3.157	1.94043		0.928094	0.512859		65.3304	0.595202	33.0355	0.52622		28.1465	2.38965		58.5211	0.953515	36.8415	1.29423
0.927585	25.013	0.0393355	0.0517434	54.0572	0.0975944	20.7412		28.1827	1.15531	36.915	56.4387	0.340654	3.13774	2.01287		0.931945	0.512859		65.3304	0.595202	33.0355	0.52622		28.2633	2.38965		58.5211	0.953515	36.8415	1.29423
0.931418	25.013	0.0393355	0.0517434	54.0572	0.0975944	20.7412		28.2991	1.20192	36.801	56.4512	0.329209	3.12622	2.09049		0.935796	0.350281		66.3019	0.537007	32.3603	0.450324		28.3801	2.38965		58.5211	0.953515	36.8415	1.29423
0.935251	25.013	0.0393355	0.0517434	54.0572	0.0975944	20.7412		28.4156	1.20303	36.753	56.4751	0.345937	3.1344	2.08867		0.939647	0.350281		66.3019	0.537007	32.3603	0.450324		28.4968	2.9087		58.353	0.680954	35.7795	2.27812
0.939084	25.013	0.0393355	0.0517434	54.0572	0.0975944	20.7412		28.532	1.18131	36.7136	56.4836	0.37343	3.16261	2.08547		0.943498	0.350281		66.3019	0.537007	32.3603	0.450324		28.6136	2.9087		58.353	0.680954	35.7795	2.27812
0.942917	25.1343	0.0517012	0.044436	53.8247	0.111143	20.8339		28.6485	1.1597	36.6742	56.4921	0.40095	3.19079	2.08218		0.947349	0.350281		66.3019	0.537007	32.3603	0.450324		28.7304	2.9087		58.353	0.680954	35.7795	2.27812
0.94675	25.1343	0.0517012	0.044436	53.8247	0.111143	20.8339		28.765	1.13491	36.6792	56.4593	0.414236	3.23555	2.07674		0.9512	0.403548		65.7869	0.576824	32.8214	0.411672		28.8472	2.9087		58.353	0.680954	35.7795	2.27812
0.950583	25.1343	0.0517012	0.044436	53.8247	0.111143	20.8339		28.8814	1.11921	36.6306	56.4852	0.42936	3.28226	2.05332		0.955051	0.403548		65.7869	0.576824	32.8214	0.411672		28.964	3.76418		57.0006	0.785951	35.7584	2.69099
0.954416	25.1343	0.0517012	0.044436	53.8247	0.111143	20.8339		28.9979	1.11682	36.5631	56.5634	0.436901	3.32052	1.9993		0.958902	0.403548		65.7869	0.576824	32.8214	0.411672		29.0808	3.76418		57.0006	0.785951	35.7584	2.69099
0.958249	25.2456	0.0598639	0.0692728	53.2488	0.130182	21.2461		29.1143	1.11443	36.4955	56.6416	0.444501	3.35877	1.94523		0.962753	0.403548		65.7869	0.576824	32.8214	0.411672		29.1976	3.76418		57.0006	0.785951	35.7584	2.69099
0.962082	25.2456	0.0598639	0.0692728	53.2488	0.130182	21.2461		29.2308	1.11324	36.4145	56.7405	0.464218	3.3862	1.88136		0.966604	0.344022		66.6058	0.411594	32.2712	0.367692		29.3144	3.76418		57.0006	0.785951	35.7584	2.69099
0.965915	25.2456	0.0598639	0.0692728	53.2488	0.130182	21.2461		29.3472	1.13412	36.4134	56.7434	0.451823	3.41005	1.84713		0.970455	0.344022		66.6058	0.411594	32.2712	0.367692		29.4312	3.63308		58.2643	0.816236	34.8101	2.47633
0.969748	25.2456	0.0598639	0.0692728	53.2488	0.130182	21.2461		29.4637	1.12344	36.4092	56.7315	0.450037	3.46878	1.8171		0.974306	0.344022		66.6058	0.411594	32.2712	0.367692		29.548	3.63308		58.2643	0.816236	34.8101	2.47633
0.973581	25.1585	0.0505924	0.071427	53.1145	0.122875	21.4825		29.5802	1.11271	36.4052	56.7193	0.448213	3.52753	1.78692		0.978157	0.344022		66.6058	0.411594	32.2712	0.367692		29.6648	3.63308		58.2643	0.816236	34.8101	2.47633
0.977414	25.1585	0.0505924	0.071427	53.1145	0.122875	21.4825		29.6966	1.08488	36.3929	56.7599	0.434579	3.58726	1.74047		0.982008	0.472797		65.9316	0.288501	32.9037	0.403271		29.7815	3.63308		58.2643	0.816236	34.8101	2.47633
0.981247	25.1585	0.0505924	0.071427	53.1145	0.122875	21.4825		29.8131	1.03105	36.3732	56.8198	0.451973	3.60651	1.71752		0.985859	0.472797		65.9316	0.288501	32.9037	0.403271		29.8983	3.70017		56.8833	1.17683	35.2285	3.01144
0.98508	25.1585	0.0505924	0.071427	53.1145	0.122875	21.4825		29.9295	1.01361	36.4186	56.8475	0.44175	3.611	1.66757		0.98971	0.472797		65.9316	0.288501	32.9037	0.403271		30.0151	3.70017		56.8833	1.17683	35.2285	3.01144
0.988913	24.9154	0.0584595	0.0851548	53.4892	0.15278	21.2989		30.046	0.99609	36.4641	56.8753	0.431441	3.61547	1.61765		0.993561	0.472797		65.9316	0.288501	32.9037	0.403271		30.1319	3.70017		56.8833	1.17683	35.2285	3.01144
0.992746	24.9154	0.0584595	0.0851548	53.4892	0.15278	21.2989		30.1624	0.991145	36.498	56.8572	0.41497	3.64778	1.59103		0.997412	0.42945		66.466	0.406567	32.2119	0.485847		30.2487	3.70017		56.8833	1.17683	35.2285	3.01144
0.996579	24.9154	0.0584595	0.0851548	53.4892	0.15278	21.2989		30.2789	1.01691	36.4966	56.8083	0.388984	3.685	1.60419		1.00126	0.42945		66.466	0.406567	32.2119	0.485847		30.3655	4.22547		56.7433	1.53171	34.8116	2.68781
1.00041	24.9154	0.0584595	0.0851548	53.4892	0.15278	21.2989		30.3954	1.01834	36.444	56.8044	0.38943	3.67901	1.66478		1.00511	0.42945		66.466	0.406567	32.2119	0.485847		30.4823	4.22547		56.7433	1.53171	34.8116	2.68781
1.00424	25.176	0.0645842	0.0977317	53.3232	0.106444	21.2326		30.5118	1.01987	36.3914	56.8005	0.389859	3.67299	1.72532		1.00897	0.42945		66.466	0.406567	32.2119	0.485847		30.5991	4.22547		56.7433	1.53171	34.8116	2.68781
1.00808	25.176	0.0645842	0.0977317	53.3232	0.106444	21.2326		30.6283	1.02972	36.3463	56.7789	0.406233	3.64731	1.79155		1.01282	0.296746		66.9403	0.319496	32.1073	0.336209		30.7159	4.22547		56.7433	1.53171	34.8116	2.68781
1.01191	25.176	0.0645842	0.0977317	53.3232	0.106444	21.2326		30.7447	1.01988	36.2992	56.8432	0.422608	3.65366	1.76134		1.01667	0.296746		66.9403	0.319496	32.1073	0.336209		30.8327	4.42156		56.6274	1.46735	34.5297	2.95422
1.01574	25.176	0.0645842	0.0977317	53.3232	0.106444	21.2326		30.8612	1.02289	36.2519	56.8775	0.425998	3.70999	1.71161		1.02052	0.296746		66.9403	0.319496	32.1073	0.336209		30.9494	4.42156		56.6274	1.46735	34.5297	2.95422
1.01958	17.8419	3.15014	25.4568	40.5391	0.273332	12.7387		30.9776	1.026	36.2045	56.9119	0.429371	3.76633	1.66195		1.02437	0.296746		66.9403	0.319496	32.1073	0.336209		31.0662	4.42156		56.6274	1.46735	34.5297	2.95422
1.02341	17.8419	3.15014	25.4568	40.5391	0.273332	12.7387		31.0941	1.02343	36.1632	56.9461	0.453496	3.81393	1.59978		1.02822	0.310019		66.2517	0.333856	32.84	0.264353		31.183	4.42156		56.6274	1.46735	34.5297	2.95422
1.02724	17.8419	3.15014	25.4568	40.5391	0.273332	12.7387		31.2106	1.03946	36.1624	56.9268	0.495578	3.83712	1.53877		1.03207	0.310019		66.2517	0.333856	32.84	0.264353		31.2998	4.63915		57.0358	1.22805	33.9257	3.17105
1.03108	17.8419	3.15014	25.4568	40.5391	0.273332	12.7387		31.327	1.04727	36.2043	56.9237	0.537911	3.82981	1.45704		1.03592	0.310019		66.2517	0.333856	32.84	0.264353		31.4166	4.63915		57.0358	1.22805	33.9257	3.17105
1.03491	1.77609	29.6822	59.5662	4.64901	2.47257	1.85408		31.4435	1.055	36.246	56.9205	0.580492	3.82275	1.37516		1.03977	0.310019		66.2517	0.333856	32.84	0.264353		31.5334	4.63915		57.0358	1.22805	33.9257	3.17105
1.03874	1.77609	29.6822	59.5662	4.64901	2.47257	1.85408		31.5599	1.03425	36.3087	56.9673	0.614072	3.8078	1.26786		1.04362	0.271		66.3157	0.495036	32.533	0.385393		31.6502	4.63915		57.0358	1.22805	33.9257	3.17105
1.04257	1.77609	29.6822	59.5662	4.64901	2.47257	1.85408		31.6764	0.967513	36.3508	57.0998	0.634845	3.7793	1.16783		1.04748	0.271		66.3157	0.495036	32.533	0.385393		31.767	4.83486		56.4787	1.11236	33.6056	3.96875
1.04641	1.77609	29.6822	59.5662	4.64901	2.47257	1.85408		31.7928	0.908204	36.374	57.1981	0.661512	3.75541	1.10279		1.05133	0.271		66.3157	0.495036	32.533	0.385393		31.8838	4.83486		56.4787	1.11236	33.6056	3.96875
1.05024	1.43381	35.7243	57.7076	0.306152	2.83118	1.99699		31.9093	0.849115	36.3971	57.2964	0.688168	3.73153	1.03772		1.05518	0.271		66.3157	0.495036	32.533	0.385393		32.0006	4.83486		56.4787	1.11236	33.6056	3.96875
1.05407	1.43381	35.7243	57.7076	0.306152	2.83118	1.99699		32.0258	0.841257	36.3124	57.3686	0.796886	3.67394	1.00689		1.05903	0.369279		65.9289	0.405035	32.9366	0.359669		32.1173	4.83486		56.4787	1.11236	33.6056	3.96875
1.05791	1.43381	35.7243	57.7076	0.306152	2.83118	1.99699		32.1422	0.867866	36.2261	57.3409	0.904696	3.64023	1.02011		1.06288	0.369279		65.9289	0.405035	32.9366	0.359669		32.2341	5.3505		55.9547	1.15734	32.8929	4.64483
1.06174	1.43381	35.7243	57.7076	0.306152	2.83118	1.99699		32.2587	0.900406	36.0927	57.3809	1.01709	3.59554	1.01328		1.06673	0.369279		65.9289	0.405035	32.9366	0.359669		32.3509	5.3505		55.9547	1.15734	32.8929	4.64483
1.06557	1.14498	35.6533	57.8394	0.1837	3.21341	1.96479		32.3751	0.932914	35.9592	57.4211	1.12958	3.5507	1.00641		1.07058	0.369279		65.9289	0.405035	32.9366	0.359669		32.4677	5.3505		55.9547	1.15734	32.8929	4.64483
1.06941	1.14498	35.6533	57.8394	0.1837	3.21341	1.96479		32.4916	0.93766	35.837	57.4814	1.21362	3.52606	1.00421		1.07443	0.312804		66.3576	0.258249	32.64	0.431558		32.5845	5.3505		55.9547	1.15734	32.8929	4.64483
1.07324	1.14498	35.6533	57.8394	0.1837	3.21341	1.96479		32.608	0.96334	35.6559	57.5479	1.32448	3.50601	1.00232		1.07828	0.312804		66.3576	0.258249	32.64	0.431558		32.7013	5.91749		54.8875	1.37478	32.0015	5.81902
1.07707	1.14498	35.6533	57.8394	0.1837	3.21341	1.96479		32.7245	0.990828	35.4504	57.5609	1.46358	3.50302	1.03135		1.08213	0.312804		66.3576	0.258249	32.64	0.431558		32.8181	5.91749		54.8875	1.37478	32.0015	5.81902
1.0809	1.61833	35.2216	57.5399	0.256394	3.3441	2.01979		32.841	1.0184	35.2448	57.5738	1.60269	3.5	1.06022		1.08599	0.312804		66.3576	0.258249	32.64	0.431558		32.9349	5.91749		54.8875	1.37478	32.0015	5.81902
1.08474	1.61833	35.2216	57.5399	0.256394	3.3441	2.01979		32.9574	1.05957	35.0718	57.5447	1.759	3.48437	1.08051		1.08984	0.322803		66.019	0.436674	32.7909	0.430582		33.0517	5.91749		54.8875	1.37478	32.0015	5.81902
1.08857	1.61833	35.2216	57.5399	0.256394	3.3441	2.01979		33.0739	1.11802	34.8023	57.5779	1.9758	3.43165	1.09425		1.09369	0.322803		66.019	0.436674	32.7909	0.430582		33.1685	6.03759		54.1879	1.33686	32.3194	6.11852
1.0924	1.61833	35.2216	57.5399	0.256394	3.3441	2.01979		33.1903	1.20593	34.4761	57.6458	2.22263	3.34457	1.10484		1.09754	0.322803		66.019	0.436674	32.7909	0.430582		33.2853	6.03759		54.1879	1.33686	32.3194	6.11852
1.09624	1.09464	37.5634	56.5883	0.223574	3.62776	0.902299		33.3068	1.29383	34.15	57.7137	2.46942	3.25759	1.11538		1.10139	0.322803		66.019	0.436674	32.7909	0.430582		33.402	6.03759		54.1879	1.33686	32.3194	6.11852
1.10007	1.09464	37.5634	56.5883	0.223574	3.62776	0.902299		33.4232	1.36041	33.7111	57.8342	2.78712	3.1742	1.13299		1.10524	0.377225		65.5339	0.470932	33.3066	0.311217		33.5188	6.03759		54.1879	1.33686	32.3194	6.11852
1.1039	1.09464	37.5634	56.5883	0.223574	3.62776	0.902299		33.5397	1.4452	33.186	57.8817	3.24767	3.06823	1.17094		1.10909	0.377225		65.5339	0.470932	33.3066	0.311217		33.6356	5.90261		53.5161	1.45283	32.4487	6.6795
1.10774	1.09464	37.5634	56.5883	0.223574	3.62776	0.902299		33.6562	1.54622	32.6033	57.9429	3.74836	2.96468	1.19452		1.11294	0.377225		65.5339	0.470932	33.3066	0.311217		33.7524	5.90261		53.5161	1.45283	32.4487	6.6795
1.11157	0.235105	38.0412	57.1751	0.233162	3.72755	0.587921		33.7726	1.6473	32.0204	58.0042	4.24907	2.86112	1.21792		1.11679	0.377225		65.5339	0.470932	33.3066	0.311217		33.8692	5.90261		53.5161	1.45283	32.4487	6.6795
1.1154	0.235105	38.0412	57.1751	0.233162	3.72755	0.587921		33.8891	1.74933	31.4231	58.0971	4.7616	2.76538	1.20354		1.12064	0.372154		66.5334	0.512881	32.088	0.493749		33.986	5.90261		53.5161	1.45283	32.4487	6.6795
1.11923	0.235105	38.0412	57.1751	0.233162	3.72755	0.587921		34.0055	1.77193	30.8385	58.3794	5.2186	2.64379	1.14793		1.1245	0.372154		66.5334	0.512881	32.088	0.493749		34.1028	6.40426		55.1628	1.74745	31.1317	5.55377
1.12307	0.235105	38.0412	57.1751	0.233162	3.72755	0.587921		34.122	1.75243	30.1169	58.6687	5.80754	2.56216	1.09233		1.12835	0.372154		66.5334	0.512881	32.088	0.493749		34.2196	6.40426		55.1628	1.74745	31.1317	5.55377
1.1269	0.191092	37.8348	57.3929	0.240301	3.83581	0.504847		34.2384	1.73301	29.3953	58.9579	6.3964	2.48064	1.03662		1.1322	0.372154		66.5334	0.512881	32.088	0.493749		34.3364	6.40426		55.1628	1.74745	31.1317	5.55377
1.13073	0.191092	37.8348	57.3929	0.240301	3.83581	0.504847		34.3549	1.69959	28.6227	59.2515	7.03019	2.38857	1.0076		1.13605	0.486158		66.653	0.34087	32.2577	0.262455		34.4532	6.40426		55.1628	1.74745	31.1317	5.55377
1.13457	0.191092	37.8348	57.3929	0.240301	3.83581	0.504847		34.4714	1.73544	27.4862	59.5262	7.92846	2.33328	0.990356		1.1399	0.486158		66.653	0.34087	32.2577	0.262455		34.5699	6.84331		55.899	2.36295	27.9605	6.93408
1.1384	0.191092	37.8348	57.3929	0.240301	3.83581	0.504847		34.5878	1.81449	26.3543	59.819	8.83281	2.22381	0.955671		1.14375	0.486158		66.653	0.34087	32.2577	0.262455		34.6867	6.84331		55.899	2.36295	27.9605	6.93408
1.14223	0.189993	37.6182	57.5482	0.225686	3.88348	0.534541		34.7043	1.89358	25.2223	60.1116	9.73715	2.11432	0.921012		1.1476	0.486158		66.653	0.34087	32.2577	0.262455		34.8035	6.84331		55.899	2.36295	27.9605	6.93408
1.14607	0.189993	37.6182	57.5482	0.225686	3.88348	0.534541		34.8207	2.00251	24.0456	60.383	10.728	1.9866	0.854237		1.15145	0.422392		66.5662	0.542178	32.1796	0.2894		34.9203	6.84331		55.899	2.36295	27.9605	6.93408
1.1499	0.189993	37.6182	57.5482	0.225686	3.88348	0.534541		34.9372	2.02957	22.6783	60.6698	11.9974	1.84017	0.784748		1.1553	0.422392		66.5662	0.542178	32.1796	0.2894		35.0371	8.01084		55.2432	4.99684	22.4849	9.26425
1.15373	0.189993	37.6182	57.5482	0.225686	3.88348	0.534541		35.0536	1.98753	21.2639	60.9533	13.3694	1.70718	0.718708		1.15915	0.422392		66.5662	0.542178	32.1796	0.2894		35.1539	8.01084		55.2432	4.99684	22.4849	9.26425
1.15756	0.274219	37.8948	57.1842	0.198652	3.83022	0.617605		35.1701	1.94544	19.8494	61.2369	14.7414	1.57423	0.652705		1.16301	0.422392		66.5662	0.542178	32.1796	0.2894		35.2707	8.01084		55.2432	4.99684	22.4849	9.26425
1.1614	0.274219	37.8948	57.1842	0.198652	3.83022	0.617605		35.2866	1.87174	18.548	61.5054	15.9735	1.47172	0.629503		1.16686	0.306113		66.4506	0.468824	32.4154	0.359114		35.3875	8.01084		55.2432	4.99684	22.4849	9.26425
1.16523	0.274219	37.8948	57.1842	0.198652	3.83022	0.617605		35.403	1.77758	17.3592	61.719	17.1726	1.34062	0.631058		1.17071	0.306113		66.4506	0.468824	32.4154	0.359114		35.5043	7.58153		57.0648	10.4313	14.619	10.3035
1.16906	0.274219	37.8948	57.1842	0.198652	3.83022	0.617605		35.5195	1.63517	16.257	61.965	18.2923	1.20599	0.644515		1.17456	0.306113		66.4506	0.468824	32.4154	0.359114		35.6211	7.58153		57.0648	10.4313	14.619	10.3035
1.1729	0.242032	37.8814	57.3275	0.234429	3.84984	0.464825		35.6359	1.49276	15.1547	62.211	19.4122	1.07136	0.65794		1.17841	0.306113		66.4506	0.468824	32.4154	0.359114		35.7378	7.58153		57.0648	10.4313	14.619	10.3035
1.17673	0.242032	37.8814	57.3275	0.234429	3.84984	0.464825		35.7524	1.37532	14.114	62.4452	20.4883	0.921854	0.655414		1.18226	0.336919		66.2448	0.490952	32.4787	0.448515		35.8546	7.58153		57.0648	10.4313	14.619	10.3035
1.18056	0.242032	37.8814	57.3275	0.234429	3.84984	0.464825		35.8688	1.27878	13.3627	62.7237	21.1562	0.841531	0.636926		1.18611	0.336919		66.2448	0.490952	32.4787	0.448515		35.9714	6.19074		57.7871	19.5023	7.47537	9.04407
1.1844	0.242032	37.8814	57.3275	0.234429	3.84984	0.464825		35.9853	1.19248	12.7767	62.9942	21.641	0.781326	0.614287		1.18996	0.336919		66.2448	0.490952	32.4787	0.448515		36.0882	6.19074		57.7871	19.5023	7.47537	9.04407
1.18823	0.243194	38.009	57.3025	0.242708	3.69756	0.504836		36.1018	1.10617	12.1907	63.2646	22.1258	0.721229	0.591701		1.19381	0.336919		66.2448	0.490952	32.4787	0.448515		36.205	6.19074		57.7871	19.5023	7.47537	9.04407
1.19206	0.243194	38.009	57.3025	0.242708	3.69756	0.504836		36.2182	1.02131	11.6499	63.5196	22.552	0.687332	0.569969		1.19766	0.312993		65.7748	0.515544	32.8876	0.509352		36.3218	6.19074		57.7871	19.5023	7.47537	9.04407
1.19589	0.243194	38.009	57.3025	0.242708	3.69756	0.504836		36.3347	1.01104	11.3099	63.6404	22.8371	0.655333	0.54615		1.20152	0.312993		65.7748	0.515544	32.8876	0.509352		36.4386	3.85014		59.5774	27.11	2.82987	6.63242
1.19973	0.243194	38.009	57.3025	0.242708	3.69756	0.504836		36.4511	1.04456	11.0196	63.6637	23.0974	0.644564	0.530344		1.20537	0.312993		65.7748	0.515544	32.8876	0.509352		36.5554	3.85014		59.5774	27.11	2.82987	6.63242
1.20356	0.151682	38.1041	57.4338	0.199708	3.5975	0.51283		36.5676	1.07797	10.7292	63.687	23.3577	0.633724	0.514521		1.20922	0.312993		65.7748	0.515544	32.8876	0.509352		36.6722	3.85014		59.5774	27.11	2.82987	6.63242
1.20739	0.151682	38.1041	57.4338	0.199708	3.5975	0.51283		36.684	1.11013	10.4788	63.7423	23.5658	0.601549	0.501322		1.21307	0.416666		66.1785	0.406212	32.7351	0.263632		36.789	3.85014		59.5774	27.11	2.82987	6.63242
1.21123	0.151682	38.1041	57.4338	0.199708	3.5975	0.51283		36.8005	1.1176	10.3147	63.7429	23.7396	0.565045	0.519949		1.21692	0.416666		66.1785	0.406212	32.7351	0.263632		36.9058	2.727		60.477	30.0341	1.67485	5.08657
1.21506	0.151682	38.1041	57.4338	0.199708	3.5975	0.51283		36.917	1.11284	10.189	63.7692	23.8693	0.519901	0.539772		1.22077	0.416666		66.1785	0.406212	32.7351	0.263632		37.0225	2.727		60.477	30.0341	1.67485	5.08657
1.21889	0.195822	38.3214	57.2074	0.164734	3.55121	0.559251		37.0334	1.10811	10.0632	63.7954	23.9989	0.474773	0.559623		1.22462	0.416666		66.1785	0.406212	32.7351	0.263632		37.1393	2.727		60.477	30.0341	1.67485	5.08657
1.22273	0.195822	38.3214	57.2074	0.164734	3.55121	0.559251		37.1499	1.10758	9.96255	63.7381	24.13	0.459246	0.602332		1.22847	0.239661		66.9822	0.280655	32.2848	0.212716		37.2561	2.727		60.477	30.0341	1.67485	5.08657
1.22656	0.195822	38.3214	57.2074	0.164734	3.55121	0.559251		37.2663	1.07316	9.92853	63.7691	24.0603	0.475615	0.693446		1.23232	0.239661		66.9822	0.280655	32.2848	0.212716		37.3729	3.32284		61.1757	30.0039	1.28274	4.21454
1.23039	0.195822	38.3214	57.2074	0.164734	3.55121	0.559251		37.3828	1.06761	9.91337	63.7304	24.0004	0.491871	0.796371		1.23617	0.239661		66.9822	0.280655	32.2848	0.212716		37.4897	3.32284		61.1757	30.0039	1.28274	4.21454
1.23422	0.236752	38.2561	56.9441	0.227977	3.73056	0.604152		37.4992	1.06208	9.89824	63.6917	23.9404	0.50815	0.899344		1.24003	0.239661		66.9822	0.280655	32.2848	0.212716		37.6065	3.32284		61.1757	30.0039	1.28274	4.21454
1.23806	0.236752	38.2561	56.9441	0.227977	3.73056	0.604152		37.6157	1.0655	9.87741	63.6713	23.862	0.509791	1.01396		1.24388	0.387923		65.717	0.477136	33.087	0.331026		37.7233	3.32284		61.1757	30.0039	1.28274	4.21454
1.24189	0.236752	38.2561	56.9441	0.227977	3.73056	0.604152		37.7322	1.13953	9.8621	63.5316	23.831	0.495594	1.14023		1.24773	0.387923		65.717	0.477136	33.087	0.331026		37.8401	4.96444		61.9712	27.4509	0.992016	4.62171
1.24572	0.236752	38.2561	56.9441	0.227977	3.73056	0.604152		37.8486	1.19312	9.82354	63.408	23.811	0.495508	1.26883		1.25158	0.387923		65.717	0.477136	33.087	0.331026		37.9569	4.96444		61.9712	27.4509	0.992016	4.62171
1.24956	0.132125	38.3527	57.2456	0.237724	3.53947	0.492386		37.9651	1.24676	9.78485	63.2844	23.791	0.49546	1.39762		1.25543	0.387923		65.717	0.477136	33.087	0.331026		38.0737	4.96444		61.9712	27.4509	0.992016	4.62171
1.25339	0.132125	38.3527	57.2456	0.237724	3.53947	0.492386		38.0815	1.30338	9.73727	63.2137	23.7312	0.498619	1.51576		1.25928	0.379755		65.8885	0.478434	32.5923	0.661276		38.1904	4.96444		61.9712	27.4509	0.992016	4.62171
1.25722	0.132125	38.3527	57.2456	0.237724	3.53947	0.492386		38.198	1.36547	9.71839	63.2869	23.5109	0.513416	1.60495		1.26313	0.379755		65.8885	0.478434	32.5923	0.661276		38.3072	7.19117		62.4609	24.1323	0.828486	5.38715
1.26106	0.132125	38.3527	57.2456	0.237724	3.53947	0.492386		38.3145	1.44223	9.71197	63.428	23.2111	0.51125	1.69535		1.26698	0.379755		65.8885	0.478434	32.5923	0.661276		38.424	7.19117		62.4609	24.1323	0.828486	5.38715
1.26489	0.17994	38.2218	57.0812	0.236626	3.71413	0.566284		38.4309	1.51907	9.70556	63.569	22.9113	0.509185	1.78581		1.27083	0.379755		65.8885	0.478434	32.5923	0.661276		38.5408	7.19117		62.4609	24.1323	0.828486	5.38715
1.26872	0.17994	38.2218	57.0812	0.236626	3.71413	0.566284		38.5474	1.63193	9.71216	63.6072	22.5687	0.504186	1.97579		1.27468	0.30791		65.4722	0.397023	33.3085	0.514246		38.6576	7.19117		62.4609	24.1323	0.828486	5.38715
1.27255	0.17994	38.2218	57.0812	0.236626	3.71413	0.566284		38.6638	1.78052	9.68821	63.4751	22.3477	0.488047	2.2204		1.27854	0.30791		65.4722	0.397023	33.3085	0.514246		38.7744	8.58222		62.2807	22.0074	0.844547	6.28492
1.27639	0.17994	38.2218	57.0812	0.236626	3.71413	0.566284		38.7803	1.92371	9.66857	63.306	22.1325	0.468015	2.50114		1.28239	0.30791		65.4722	0.397023	33.3085	0.514246		38.8912	8.58222		62.2807	22.0074	0.844547	6.28492
1.28022	0.217607	38.3645	57.2452	0.254314	3.39748	0.520898		38.8967	2.06692	9.649	63.137	21.9172	0.447934	2.78187		1.28624	0.30791		65.4722	0.397023	33.3085	0.514246		39.008	8.58222		62.2807	22.0074	0.844547	6.28492
1.28405	0.217607	38.3645	57.2452	0.254314	3.39748	0.520898		39.0132	2.2321	9.63421	63.0269	21.6273	0.437239	3.0422		1.29009	0.330705		66.4454	0.520405	32.283	0.420417		39.1248	8.58222		62.2807	22.0074	0.844547	6.28492
1.28789	0.217607	38.3645	57.2452	0.254314	3.39748	0.520898		39.1297	2.36225	9.62911	62.9947	21.2243	0.428003	3.3617		1.29394	0.330705		66.4454	0.520405	32.283	0.420417		39.2416	10.408		60.8277	21.2675	0.530993	6.96586
1.29172	0.217607	38.3645	57.2452	0.254314	3.39748	0.520898		39.2461	2.57775	9.62647	62.904	20.6778	0.437926	3.77611		1.29779	0.330705		66.4454	0.520405	32.283	0.420417		39.3583	10.408		60.8277	21.2675	0.530993	6.96586
1.29555	0.132833	38.4502	57.1198	0.238875	3.53115	0.52661		39.3626	2.79317	9.62379	62.8134	20.1314	0.447854	4.19041		1.30164	0.330705		66.4454	0.520405	32.283	0.420417		39.4751	10.408		60.8277	21.2675	0.530993	6.96586
1.29939	0.132833	38.4502	57.1198	0.238875	3.53115	0.52661		39.479	3.02278	9.62258	62.6719	19.6352	0.434354	4.61322		1.30549	0.39214		66.5543	0.359536	32.2888	0.405502		39.5919	10.408		60.8277	21.2675	0.530993	6.96586
1.30322	0.132833	38.4502	57.1198	0.238875	3.53115	0.52661		39.5955	3.27077	9.60171	62.4218	19.2537	0.427526	5.02448		1.30934	0.39214		66.5543	0.359536	32.2888	0.405502		39.7087	11.316		60.8494	19.2911	0.633793	7.90981
1.30705	0.132833	38.4502	57.1198	0.238875	3.53115	0.52661		39.7119	3.52516	9.56679	62.2061	18.838	0.41076	5.45317		1.31319	0.39214		66.5543	0.359536	32.2888	0.405502		39.8255	11.316		60.8494	19.2911	0.633793	7.90981
1.31088	0.163646	38.3851	57.1028	0.228484	3.61136	0.508511		39.8284	3.77954	9.53187	61.9906	18.4221	0.393962	5.88193		1.31705	0.39214		66.5543	0.359536	32.2888	0.405502		39.9423	11.316		60.8494	19.2911	0.633793	7.90981
1.31472	0.163646	38.3851	57.1028	0.228484	3.61136	0.508511		39.9449	3.9671	9.48466	61.8025	18.0793	0.395485	6.27096		1.3209	0.433201		66.1711	0.40164	32.4559	0.538227		40.0591	11.316		60.8494	19.2911	0.633793	7.90981
1.31855	0.163646	38.3851	57.1028	0.228484	3.61136	0.508511		40.0613	4.11086	9.4617	61.6557	17.7373	0.406078	6.62853		1.32475	0.433201		66.1711	0.40164	32.4559	0.538227		40.1759	11.745		60.3232	17.7241	0.636296	9.57154
1.32238	0.163646	38.3851	57.1028	0.228484	3.61136	0.508511		40.1778	4.27364	9.42775	61.5099	17.3985	0.398944	6.99131		1.3286	0.433201		66.1711	0.40164	32.4559	0.538227		40.2927	11.745		60.3232	17.7241	0.636296	9.57154
1.32622	0.27688	38.1185	57.0275	0.261906	3.80829	0.507022		40.2942	4.43663	9.39392	61.3639	17.0595	0.391859	7.35401		1.33245	0.433201		66.1711	0.40164	32.4559	0.538227		40.4095	11.745		60.3232	17.7241	0.636296	9.57154
1.33005	0.27688	38.1185	57.0275	0.261906	3.80829	0.507022		40.4107	4.55529	9.37877	61.2677	16.7761	0.385064	7.637		1.3363	0.443854		66.3713	0.414069	32.3862	0.384594		40.5263	11.745		60.3232	17.7241	0.636296	9.57154
1.33388	0.27688	38.1185	57.0275	0.261906	3.80829	0.507022		40.5271	4.57715	9.39685	61.2019	16.6994	0.362859	7.76188		1.34015	0.443854		66.3713	0.414069	32.3862	0.384594		40.643	11.8774		60.4669	17.2265	0.549515	9.87991
1.33772	0.27688	38.1185	57.0275	0.261906	3.80829	0.507022		40.6436	4.50412	9.42612	61.105	16.8938	0.371955	7.69909		1.344	0.443854		66.3713	0.414069	32.3862	0.384594		40.7598	11.8774		60.4669	17.2265	0.549515	9.87991
1.34155	0.247692	38.1889	57.3204	0.223204	3.56319	0.456482		40.7601	4.43116	9.45549	61.0081	17.088	0.381052	7.63628		1.34785	0.443854		66.3713	0.414069	32.3862	0.384594		40.8766	11.8774		60.4669	17.2265	0.549515	9.87991
1.34538	0.247692	38.1889	57.3204	0.223204	3.56319	0.456482		40.8765	4.35092	9.50383	60.9248	17.3301	0.381009	7.50922		1.35171	0.328485		67.1142	0.411949	31.775	0.370689		40.9934	11.8774		60.4669	17.2265	0.549515	9.87991
1.34921	0.247692	38.1889	57.3204	0.223204	3.56319	0.456482		40.993	4.24726	9.57403	60.8497	17.7035	0.383932	7.24154		1.35556	0.328485		67.1142	0.411949	31.775	0.370689		41.1102	12.921		59.5801	16.6766	0.59658	10.2256
1.35305	0.247692	38.1889	57.3204	0.223204	3.56319	0.456482		41.1094	4.02542	9.66678	60.8284	18.2699	0.371462	6.83805		1.35941	0.328485		67.1142	0.411949	31.775	0.370689		41.227	12.921		59.5801	16.6766	0.59658	10.2256
1.35688	0.188821	38.5243	57.2616	0.220818	3.34768	0.457063		41.2259	3.80356	9.75943	60.8071	18.8362	0.359153	6.43454		1.36326	0.328485		67.1142	0.411949	31.775	0.370689		41.3438	12.921		59.5801	16.6766	0.59658	10.2256
1.36071	0.188821	38.5243	57.2616	0.220818	3.34768	0.457063		41.3423	3.60978	9.83104	60.6713	19.441	0.372384	6.07465		1.36711	0.367082		66.1624	0.471221	32.5559	0.443566		41.4606	12.921		59.5801	16.6766	0.59658	10.2256
1.36455	0.188821	38.5243	57.2616	0.220818	3.34768	0.457063		41.4588	3.37034	9.90382	60.4406	20.2433	0.397276	5.64459		1.37096	0.367082		66.1624	0.471221	32.5559	0.443566		41.5774	12.6052		61.263	14.4014	0.543728	11.1867
1.36838	0.188821	38.5243	57.2616	0.220818	3.34768	0.457063		41.5753	3.15722	9.98214	60.1878	21.0109	0.433496	5.22838		1.37481	0.367082		66.1624	0.471221	32.5559	0.443566		41.6942	12.6052		61.263	14.4014	0.543728	11.1867
1.37221	0.194883	38.1102	57.289	0.224123	3.6864	0.495216		41.6917	2.94403	10.0605	59.935	21.7787	0.469726	4.81207		1.37866	0.367082		66.1624	0.471221	32.5559	0.443566		41.8109	12.6052		61.263	14.4014	0.543728	11.1867
1.37605	0.194883	38.1102	57.289	0.224123	3.6864	0.495216		41.8082	2.73371	10.1584	59.7196	22.4644	0.493695	4.4303		1.38251	0.53077		65.9408	0.456084	32.7538	0.318808		41.9277	12.6052		61.263	14.4014	0.543728	11.1867
1.37988	0.194883	38.1102	57.289	0.224123	3.6864	0.495216		41.9246	2.62219	10.2106	59.4802	23.0468	0.507195	4.13297		1.38636	0.53077		65.9408	0.456084	32.7538	0.318808		42.0445	12.4361		61.3482	13.0929	0.373439	12.7493
1.38371	0.194883	38.1102	57.289	0.224123	3.6864	0.495216		42.0411	2.54285	10.2592	59.2778	23.5517	0.501955	3.86642		1.39022	0.53077		65.9408	0.456084	32.7538	0.318808		42.1613	12.4361		61.3482	13.0929	0.373439	12.7493
1.38754	0.173731	38.4322	57.2925	0.176487	3.45216	0.473336		42.1575	2.46364	10.3079	59.0754	24.0566	0.496763	3.59984		1.39407	0.53077		65.9408	0.456084	32.7538	0.318808		42.2781	12.4361		61.3482	13.0929	0.373439	12.7493
1.39138	0.173731	38.4322	57.2925	0.176487	3.45216	0.473336		42.274	2.34182	10.3534	58.8614	24.7028	0.479246	3.26117		1.39792	0.344133		66.1154	0.435886	32.7405	0.363908		42.3949	12.4361		61.3482	13.0929	0.373439	12.7493
1.39521	0.173731	38.4322	57.2925	0.176487	3.45216	0.473336		42.3905	2.35917	10.3864	58.6315	25.129	0.452316	3.0416		1.40177	0.344133		66.1154	0.435886	32.7405	0.363908		42.5117	11.6492		60.0287	14.0725	0.519989	13.7294
1.39904	0.173731	38.4322	57.2925	0.176487	3.45216	0.473336		42.5069	2.44962	10.3963	58.2182	25.6394	0.443177	2.85301		1.40562	0.344133		66.1154	0.435886	32.7405	0.363908		42.6285	11.6492		60.0287	14.0725	0.519989	13.7294
1.40288	0.204777	38.3189	57.1477	0.262181	3.46585	0.600551		42.6234	2.54003	10.4063	57.8052	26.1499	0.434182	2.66446		1.40947	0.344133		66.1154	0.435886	32.7405	0.363908		42.7453	11.6492		60.0287	14.0725	0.519989	13.7294
1.40671	0.204777	38.3189	57.1477	0.262181	3.46585	0.600551		42.7398	2.57939	10.4208	57.4385	26.7582	0.430122	2.373		1.41332	0.399542		65.4876	0.458292	33.2011	0.453176		42.8621	11.6492		60.0287	14.0725	0.519989	13.7294
1.41054	0.204777	38.3189	57.1477	0.262181	3.46585	0.600551		42.8563	3.02403	10.2487	56.277	27.6188	0.444947	2.38656		1.41717	0.399542		65.4876	0.458292	33.2011	0.453176		42.9789	10.2314		59.8369	15.9435	0.62128	13.3669
1.41438	0.204777	38.3189	57.1477	0.262181	3.46585	0.600551		42.9727	3.59377	10.0368	54.9504	28.4233	0.441342	2.55424		1.42102	0.399542		65.4876	0.458292	33.2011	0.453176		43.0956	10.2314		59.8369	15.9435	0.62128	13.3669
1.41821	0.248896	38.2495	57.2374	0.229529	3.52878	0.505607		43.0892	4.16352	9.82498	53.6237	29.2279	0.437819	2.72204		1.42487	0.399542		65.4876	0.458292	33.2011	0.453176		43.2124	10.2314		59.8369	15.9435	0.62128	13.3669
1.42204	0.248896	38.2495	57.2374	0.229529	3.52878	0.505607		43.2057	4.81688	9.59711	52.2366	29.9219	0.442061	2.98557		1.42873	0.387612		65.9753	0.449292	32.931	0.256518		43.3292	10.2314		59.8369	15.9435	0.62128	13.3669
1.42587	0.248896	38.2495	57.2374	0.229529	3.52878	0.505607		43.3221	5.77264	9.2013	49.8875	31.0128	0.434359	3.69152		1.43258	0.387612		65.9753	0.449292	32.931	0.256518		43.446	8.67308		59.2407	21.3432	0.589685	10.1536
1.42971	0.248896	38.2495	57.2374	0.229529	3.52878	0.505607		43.4386	6.85561	8.72661	47.2145	32.1863	0.442957	4.57406		1.43643	0.387612		65.9753	0.449292	32.931	0.256518		43.5628	8.67308		59.2407	21.3432	0.589685	10.1536
1.43354	0.180394	38.331	57.0418	0.328835	3.50306	0.614807		43.555	7.93851	8.25185	44.5415	33.3599	0.451624	5.45668		1.44028	0.387612		65.9753	0.449292	32.931	0.256518		43.6796	8.67308		59.2407	21.3432	0.589685	10.1536
1.43737	0.180394	38.331	57.0418	0.328835	3.50306	0.614807		43.6715	9.16189	7.73038	41.7262	34.4894	0.45179	6.4405		1.44413	0.465783		65.5576	0.403859	33.0947	0.477757		43.7964	8.67308		59.2407	21.3432	0.589685	10.1536
1.44121	0.180394	38.331	57.0418	0.328835	3.50306	0.614807		43.7879	10.404	7.16299	38.564	35.7835	0.451367	7.63415		1.44798	0.465783		65.5576	0.403859	33.0947	0.477757		43.9132	6.04559		59.4837	28.0237	0.825244	5.62132
1.44504	0.180394	38.331	57.0418	0.328835	3.50306	0.614807		43.9044	11.7069	6.57768	35.2665	37.1347	0.452809	8.86126		1.45183	0.465783		65.5576	0.403859	33.0947	0.477757		44.03	6.04559		59.4837	28.0237	0.825244	5.62132
1.44887	0.172929	38.3433	57.0112	0.215126	3.67704	0.580709		44.0209	13.0099	5.99231	31.9691	38.486	0.454343	10.0885		1.45568	0.466915		65.5298	0.403859	33.1216	0.47758		44.1468	6.04559		59.4837	28.0237	0.825244	5.62132
1.45271	0.172929	38.3433	57.0112	0.215126	3.67704	0.580709		44.1373	14.4563	5.33819	28.3453	39.9607	0.43917	11.4605		1.45953	0.359125		65.7846	0.415978	33.1488	0.291575		44.2635	6.04559		59.4837	28.0237	0.825244	5.62132
1.45654	0.172929	38.3503	57.0137	0.211852	3.67241	0.579135		44.2538	15.3854	4.8561	25.7888	41.0707	0.417668	12.4813		1.46338	0.359125		65.7846	0.415978	33.1488	0.291575		44.3803	4.77957		58.7492	32.8024	0.913313	2.75527
1.46037	0.172929	38.3503	57.0137	0.211852	3.67241	0.579135		44.3702	16.3721	4.33524	23.0433	42.2826	0.379405	13.5874		1.46724	0.359125		65.7846	0.415978	33.1488	0.291575		44.4971	4.77957		58.7492	32.8024	0.913313	2.75527
1.4642	0.185389	38.1417	57.0442	0.213056	3.75643	0.659454		44.4867	17.3586	3.81422	20.2979	43.4945	0.341158	14.6936		1.47109	0.359125		65.7846	0.415978	33.1488	0.291575		44.6139	4.77957		58.7492	32.8024	0.913313	2.75527
1.46804	0.185389	38.1417	57.0442	0.213056	3.75643	0.659454		44.6031	18.4994	3.20134	17.0205	44.9069	0.321046	16.0509		1.47494	0.446596		65.1621	0.435187	33.6538	0.302339		44.7307	4.77957		58.7492	32.8024	0.913313	2.75527
1.47187	0.185389	38.1417	57.0442	0.213056	3.75643	0.659454		44.7196	19.4679	2.73223	14.4464	46.0094	0.30296	17.041		1.47879	0.446596		65.1621	0.435187	33.6538	0.302339		44.8475	4.21194		59.1864	33.9921	1.12755	1.48215
1.4757	0.185389	38.1417	57.0442	0.213056	3.75643	0.659454		44.8361	20.1568	2.34704	12.295	46.9762	0.287862	17.9369		1.48264	0.446596		65.1621	0.435187	33.6538	0.302339		44.9643	4.21194		59.1864	33.9921	1.12755	1.48215
1.47954	0.1641	38.1055	57.041	0.238759	3.83045	0.620013		44.9525	20.8458	1.96185	10.1437	47.9431	0.272828	18.8328		1.48649	0.446596		65.1621	0.435187	33.6538	0.302339		45.0811	4.21194		59.1864	33.9921	1.12755	1.48215
1.48337	0.1641	38.1055	57.041	0.238759	3.83045	0.620013		45.069	21.4677	1.59153	7.98707	48.9294	0.265609	19.7588		1.49034	0.246774		66.1303	0.333867	32.8201	0.468913		45.1979	4.21194		59.1864	33.9921	1.12755	1.48215
1.4872	0.1641	38.1055	57.041	0.238759	3.83045	0.620013		45.1854	21.9831	1.2762	6.19734	49.6931	0.267314	20.5829		1.49419	0.246774		66.1303	0.333867	32.8201	0.468913		45.3147	4.64094		58.756	34.3576	1.09269	1.15275
1.49103	0.1641	38.1055	57.041	0.238759	3.83045	0.620013		45.3019	22.4312	1.02709	4.80569	50.272	0.274324	21.1897		1.49804	0.246774		66.1303	0.333867	32.8201	0.468913		45.4314	4.64094		58.756	34.3576	1.09269	1.15275
1.49487	0.139844	38.0367	57.1322	0.270407	3.8549	0.565798		45.4183	22.8793	0.778038	3.41404	50.8509	0.281249	21.7964		1.50189	0.246774		66.1303	0.333867	32.8201	0.468913		45.5482	4.64094		58.756	34.3576	1.09269	1.15275
1.4987	0.139844	38.0367	57.1322	0.270407	3.8549	0.565798		45.5348	23.1165	0.610854	2.61533	51.2319	0.281023	22.1446		1.50575	0.332869		65.5354	0.361955	33.3349	0.435065		45.665	4.64094		58.756	34.3576	1.09269	1.15275
1.50253	0.139844	38.0367	57.1322	0.270407	3.8549	0.565798		45.6513	23.4243	0.470064	1.94513	51.5558	0.289444	22.3154		1.5096	0.332869		65.5354	0.361955	33.3349	0.435065		45.7818	6.86875		53.1351	36.5756	1.19913	2.22121
1.50637	0.139844	38.0367	57.1322	0.270407	3.8549	0.565798		45.7677	23.6887	0.349874	1.4109	51.8149	0.297993	22.4377		1.51345	0.332869		65.5354	0.361955	33.3349	0.435065		45.8986	6.86875		53.1351	36.5756	1.19913	2.22121
1.5102	0.165653	38.1702	57.2697	0.228473	3.67248	0.4936		45.8842	23.953	0.229647	0.876774	52.0739	0.30657	22.56		1.5173	0.332869		65.5354	0.361955	33.3349	0.435065		46.0154	6.86875		53.1351	36.5756	1.19913	2.22121
1.51403	0.165653	38.1702	57.2697	0.228473	3.67248	0.4936		46.0006	24.0625	0.192832	0.704913	52.1731	0.315264	22.5514		1.52115	0.353122		65.9854	0.349015	32.811	0.501728		46.1322	6.86875		53.1351	36.5756	1.19913	2.22121
1.51787	0.165653	38.1702	57.2697	0.228473	3.67248	0.4936		46.1171	24.06	0.161901	0.54439	52.3057	0.311901	22.6162		1.525	0.353122		65.9854	0.349015	32.811	0.501728		46.249	11.9513		40.5782	39.9998	1.00374	6.46725
1.5217	0.165653	38.1702	57.2697	0.228473	3.67248	0.4936		46.2335	24.0416	0.140126	0.411452	52.444	0.307701	22.6552		1.52885	0.353122		65.9854	0.349015	32.811	0.501728		46.3658	11.9513		40.5782	39.9998	1.00374	6.46725
1.52553	0.200384	38.3534	56.983	0.243014	3.67682	0.543517		46.35	24.0231	0.118323	0.27847	52.5823	0.303459	22.6944		1.5327	0.353122		65.9854	0.349015	32.811	0.501728		46.4826	11.9513		40.5782	39.9998	1.00374	6.46725
1.52936	0.200384	38.3534	56.983	0.243014	3.67682	0.543517		46.4665	24.0399	0.115475	0.247389	52.6139	0.296492	22.6867		1.53655	0.308232		65.6349	0.440103	33.1196	0.496778		46.5994	11.9513		40.5782	39.9998	1.00374	6.46725
1.5332	0.200384	38.3534	56.983	0.243014	3.67682	0.543517		46.5829	24.0724	0.114885	0.21412	52.613	0.278599	22.7071		1.5404	0.308232		65.6349	0.440103	33.1196	0.496778		46.7161	18.3797		21.9237	45.697	0.536167	13.4632
1.53703	0.200384	38.3534	56.983	0.243014	3.67682	0.543517		46.6994	24.1359	0.116886	0.186444	52.576	0.259157	22.7256		1.54426	0.308232		65.6349	0.440103	33.1196	0.496778		46.8329	18.3797		21.9237	45.697	0.536167	13.4632
1.54086	0.176265	38.3332	57.1363	0.203468	3.60754	0.543464		46.8158	24.1995	0.119026	0.158683	52.5389	0.239703	22.7442		1.54811	0.308232		65.6349	0.440103	33.1196	0.496778		46.9497	18.3797		21.9237	45.697	0.536167	13.4632
1.5447	0.176265	38.3332	57.1363	0.203468	3.60754	0.543464		46.9323	24.2261	0.120763	0.150863	52.525	0.222996	22.7542		1.55196	0.299765		65.5421	0.48345	33.3196	0.355052		47.0665	18.3797		21.9237	45.697	0.536167	13.4632
1.54853	0.176265	38.3332	57.1363	0.203468	3.60754	0.543464		47.0487	24.2324	0.11924	0.148798	52.5346	0.226751	22.7383		1.55581	0.299765		65.5421	0.48345	33.3196	0.355052		47.1833	22.7415		8.15954	50.0623	0.375382	18.661
1.55236	0.176265	38.3332	57.1363	0.203468	3.60754	0.543464		47.1652	24.2053	0.113936	0.145661	52.5449	0.237354	22.7528		1.55966	0.299765		65.5421	0.48345	33.3196	0.355052		47.3001	22.7415		8.15954	50.0623	0.375382	18.661
1.5562	0.214281	38.4353	57.1698	0.269319	3.51392	0.397178		47.2817	24.1783	0.108567	0.142646	52.5552	0.247867	22.7673		1.56351	0.299765		65.5421	0.48345	33.3196	0.355052		47.4169	22.7415		8.15954	50.0623	0.375382	18.661
1.56003	0.214281	38.4353	57.1698	0.269319	3.51392	0.397178		47.3981	24.2084	0.105419	0.142974	52.5666	0.25935	22.7172		1.56736	0.414357		66.3003	0.431115	32.3928	0.461255		47.5337	22.7415		8.15954	50.0623	0.375382	18.661
1.56386	0.214281	38.4353	57.1698	0.269319	3.51392	0.397178		47.5146	24.2445	0.102281	0.143322	52.5574	0.262997	22.6895		1.57121	0.414357		66.3003	0.431115	32.3928	0.461255		47.6505	24.335		2.12252	52.2294	0.276933	21.0362
1.56769	0.214281	38.4353	57.1698	0.269319	3.51392	0.397178		47.631	24.3306	0.100275	0.142169	52.562	0.25441	22.6107		1.57506	0.414357		66.3003	0.431115	32.3928	0.461255		47.7673	24.335		2.12252	52.2294	0.276933	21.0362
1.57153	0.182137	38.7815	56.7855	0.269245	3.5177	0.464149		47.7475	24.4166	0.0982477	0.141027	52.5665	0.245764	22.5318		1.57891	0.414357		66.3003	0.431115	32.3928	0.461255		47.884	24.335		2.12252	52.2294	0.276933	21.0362
1.57536	0.182137	38.7815	56.7855	0.269245	3.5177	0.464149		47.8639	24.432	0.095861	0.137133	52.5675	0.230709	22.537		1.58277	0.367515		65.2376	0.427608	33.4048	0.562242		48.0008	24.335		2.12252	52.2294	0.276933	21.0362
1.57919	0.182137	38.7815	56.7855	0.269245	3.5177	0.464149		47.9804	24.4775	0.0970892	0.132536	52.5522	0.227866	22.5128		1.58662	0.367515		65.2376	0.427608	33.4048	0.562242		48.1176	24.6191		0.487866	52.9423	0.193087	21.7576
1.58303	0.182137	38.7815	56.7855	0.269245	3.5177	0.464149		48.0969	24.4807	0.0988699	0.12942	52.5103	0.231438	22.5492		1.59047	0.367515		65.2376	0.427608	33.4048	0.562242		48.2344	24.6191		0.487866	52.9423	0.193087	21.7576
1.58686	0.220532	38.4877	57.3191	0.232	3.23738	0.503136		48.2133	24.4839	0.100661	0.126175	52.4684	0.235016	22.5858		1.59432	0.367515		65.2376	0.427608	33.4048	0.562242		48.3512	24.6191		0.487866	52.9423	0.193087	21.7576
1.59069	0.220532	38.4877	57.3191	0.232	3.23738	0.503136		48.3298	24.4652	0.103944	0.126336	52.44	0.254619	22.6101		1.59817	0.478823		65.4093	0.506566	33.2084	0.396923		48.468	24.6191		0.487866	52.9423	0.193087	21.7576
1.59453	0.220532	38.4877	57.3191	0.232	3.23738	0.503136		48.4462	24.3796	0.101047	0.130477	52.4187	0.263989	22.7063		1.60202	0.478823		65.4093	0.506566	33.2084	0.396923		48.5848	24.6461		0.243743	53.1061	0.24161	21.7622
1.59836	0.220532	38.4877	57.3191	0.232	3.23738	0.503136		48.5627	24.311	0.097824	0.138565	52.4011	0.274764	22.777		1.60587	0.478823		65.4093	0.506566	33.2084	0.396923		48.7016	24.6461		0.243743	53.1061	0.24161	21.7622
1.60219	0.178409	38.5093	57.0969	0.203932	3.51083	0.500644		48.6792	24.2423	0.0945201	0.146631	52.3833	0.285561	22.8477		1.60972	0.478823		65.4093	0.506566	33.2084	0.396923		48.8184	24.6461		0.243743	53.1061	0.24161	21.7622
1.60602	0.178409	38.5093	57.0969	0.203932	3.51083	0.500644		48.7956	24.1946	0.0918813	0.152091	52.3659	0.280235	22.9154		1.61357	0.49922		65.9727	0.320073	32.8725	0.335543		48.9352	24.6461		0.243743	53.1061	0.24161	21.7622
1.60986	0.178409	38.5093	57.0969	0.203932	3.51083	0.500644		48.9121	24.189	0.0950511	0.152172	52.3785	0.269733	22.9155		1.61742	0.49922		65.9727	0.320073	32.8725	0.335543		49.0519	25.0795		0.116792	53.1325	0.196382	21.4749
1.61369	0.178409	38.5093	57.0969	0.203932	3.51083	0.500644		49.0285	24.1594	0.0970249	0.147398	52.417	0.258245	22.9211		1.62128	0.49922		65.9727	0.320073	32.8725	0.335543		49.1687	25.0795		0.116792	53.1325	0.196382	21.4749
1.61752	0.273026	38.226	57.1364	0.206213	3.59491	0.56356		49.145	24.1296	0.0988913	0.142711	52.4555	0.24674	22.9265		1.62513	0.49922		65.9727	0.320073	32.8725	0.335543		49.2855	25.0795		0.116792	53.1325	0.196382	21.4749
1.62136	0.273026	38.226	57.1364	0.206213	3.59491	0.56356		49.2614	24.1017	0.097824	0.138141	52.5008	0.242455	22.9191		1.62898	0.460035		66.3306	0.440936	32.2889	0.47981		49.4023	25.0795		0.116792	53.1325	0.196382	21.4749
1.62519	0.273026	38.226	57.1364	0.206213	3.59491	0.56356		49.3779	24.1672	0.089221	0.132214	52.5347	0.237242	22.8392		1.63283	0.460035		66.3306	0.440936	32.2889	0.47981		49.5191	24.3234		0.145188	53.5269	0.202676	21.8017
1.62902	0.273026	38.226	57.1364	0.206213	3.59491	0.56356		49.4944	24.2279	0.0837825	0.125381	52.5671	0.235616	22.7602		1.63668	0.460035		66.3306	0.440936	32.2889	0.47981		49.6359	24.3234		0.145188	53.5269	0.202676	21.8017
1.63286	0.186297	38.3396	57.0622	0.246827	3.62202	0.543147		49.6108	24.2887	0.0783171	0.118495	52.5993	0.23405	22.6812		1.64053	0.460035		66.3306	0.440936	32.2889	0.47981		49.7527	24.3234		0.145188	53.5269	0.202676	21.8017
1.63669	0.186297	38.3396	57.0622	0.246827	3.62202	0.543147		49.7273	24.3863	0.0775233	0.114537	52.6024	0.232629	22.5866		1.64438	0.334522		66.1616	0.558158	32.5109	0.434888		49.8695	24.3234		0.145188	53.5269	0.202676	21.8017
1.64052	0.186297	38.3396	57.0622	0.246827	3.62202	0.543147		49.8437	24.3731	0.0816586	0.116339	52.5731	0.23663	22.6194		1.64823	0.334522		66.1616	0.558158	32.5109	0.434888		49.9863	24.4454		0.131851	53.6861	0.206836	21.53
1.64435	0.186297	38.3396	57.0622	0.246827	3.62202	0.543147		49.9602	24.3583	0.0853593	0.120914	52.5272	0.232296	22.6759		1.65208	0.334522		66.1616	0.558158	32.5109	0.434888		50.1031	24.4454		0.131851	53.6861	0.206836	21.53
1.64819	0.228537	38.2223	57.0931	0.286384	3.67401	0.496124		50.0766	24.3435	0.0890601	0.125483	52.4813	0.227957	22.7325		1.65593	0.334522		66.1616	0.558158	32.5109	0.434888		50.2199	24.4454		0.131851	53.6861	0.206836	21.53
1.65202	0.228537	38.2223	57.0931	0.286384	3.67401	0.496124		50.1931	24.3507	0.0891138	0.125768	52.4274	0.219623	22.7872		1.65979	0.461522		65.4571	0.473551	33.2006	0.407421		50.3366	24.4454		0.131851	53.6861	0.206836	21.53
1.65585	0.228537	38.2223	57.0931	0.286384	3.67401	0.496124		50.3096	24.3811	0.0934367	0.118822	52.3995	0.218609	22.7886		1.66364	0.461522		65.4571	0.473551	33.2006	0.407421		50.4534	24.5295		0.10411	53.5435	0.194682	21.6285
1.65969	0.228537	38.2223	57.0931	0.286384	3.67401	0.496124		50.426	24.472	0.0974378	0.112944	52.3574	0.231658	22.7285		1.66749	0.461522		65.4571	0.473551	33.2006	0.407421		50.5702	24.5295		0.10411	53.5435	0.194682	21.6285
1.66352	0.187438	38.2866	57.2594	0.25161	3.52317	0.492006		50.5425	24.5631	0.101482	0.107092	52.3153	0.24475	22.6684		1.67134	0.461522		65.4571	0.473551	33.2006	0.407421		50.687	24.5295		0.10411	53.5435	0.194682	21.6285
1.66735	0.187438	38.2866	57.2594	0.25161	3.52317	0.492006		50.6589	24.5847	0.108288	0.103541	52.3042	0.260363	22.6389		1.67519	0.397023		66.0721	0.333235	32.7904	0.407077		50.8038	24.5295		0.10411	53.5435	0.194682	21.6285
1.67119	0.187438	38.2866	57.2594	0.25161	3.52317	0.492006		50.7754	24.5961	0.111168	0.107596	52.3022	0.266875	22.6159		1.67904	0.397023		66.0721	0.333235	32.7904	0.407077		50.9206	24.2529		0.118059	53.6456	0.187586	21.7954
1.67502	0.187438	38.2866	57.2594	0.25161	3.52317	0.492006		50.8918	24.5712	0.110444	0.108588	52.3507	0.26127	22.598		1.68289	0.397023		66.0721	0.333235	32.7904	0.407077		51.0374	24.2529		0.118059	53.6456	0.187586	21.7954
1.67885	0.179201	38.5917	57.0374	0.290228	3.52488	0.376491		51.0083	24.5461	0.10972	0.109516	52.3991	0.255472	22.5801		1.68674	0.397023		66.0721	0.333235	32.7904	0.407077		51.1542	24.2529		0.118059	53.6456	0.187586	21.7954
1.68268	0.179201	38.5917	57.0374	0.290228	3.52488	0.376491		51.1248	24.5345	0.103895	0.10788	52.44	0.256727	22.5571		1.69059	0.395825		65.1532	0.417043	33.7149	0.319163		51.271	24.2529		0.118059	53.6456	0.187586	21.7954
1.68652	0.179201	38.5917	57.0374	0.290228	3.52488	0.376491		51.2412	24.4995	0.0932865	0.102517	52.4504	0.259816	22.5946		1.69445	0.395825		65.1532	0.417043	33.7149	0.319163		51.3878	24.5093		0.101333	53.4368	0.161154	21.7912
1.69035	0.179201	38.5917	57.0374	0.290228	3.52488	0.376491		51.3577	24.4484	0.0869255	0.0972555	52.4316	0.27131	22.6645		1.6983	0.395825		65.1532	0.417043	33.7149	0.319163		51.5045	24.5093		0.101333	53.4368	0.161154	21.7912
1.69418	0.214862	38.6101	57.0789	0.201989	3.41919	0.475237		51.4741	24.3972	0.0806878	0.0921227	52.4128	0.282745	22.7344		1.70215	0.395825		65.1532	0.417043	33.7149	0.319163		51.6213	24.5093		0.101333	53.4368	0.161154	21.7912
1.69802	0.214862	38.6101	57.0789	0.201989	3.41919	0.475237		51.5906	24.3895	0.0819321	0.090755	52.366	0.281731	22.79		1.706	0.407499		65.5166	0.419251	33.1781	0.478567		51.7381	24.5093		0.101333	53.4368	0.161154	21.7912
1.70185	0.214862	38.6101	57.0789	0.201989	3.41919	0.475237		51.707	24.3803	0.0941876	0.0927824	52.3788	0.271208	22.7828		1.70985	0.407499		65.5166	0.419251	33.1781	0.478567		51.8549	24.0499		0.110921	53.5526	0.196456	22.0904
1.70568	0.214862	38.6101	57.0789	0.201989	3.41919	0.475237		51.8235	24.3293	0.105542	0.0973467	52.4088	0.253841	22.8052		1.7137	0.407499		65.5166	0.419251	33.1781	0.478567		51.9717	24.0499		0.110921	53.5526	0.196456	22.0904
1.70952	0.118376	38.454	57.0839	0.170648	3.61721	0.556125		51.94	24.2783	0.117041	0.101932	52.4387	0.23655	22.8275		1.71755	0.407499		65.5166	0.419251	33.1781	0.478567		52.0885	24.0499		0.110921	53.5526	0.196456	22.0904
1.71335	0.118376	38.454	57.0839	0.170648	3.61721	0.556125		52.0564	24.2046	0.122791	0.105386	52.4756	0.226032	22.8655		1.7214	0.410473		65.9501	0.333901	32.9393	0.36635		52.2053	24.0499		0.110921	53.5526	0.196456	22.0904
1.71718	0.118376	38.454	57.0839	0.170648	3.61721	0.556125		52.1729	24.2212	0.117261	0.108374	52.4608	0.233841	22.8584		1.72525	0.410473		65.9501	0.333901	32.9393	0.36635		52.3221	24.1223		0.103909	53.6367	0.211557	21.9255
1.72101	0.118376	38.454	57.0839	0.170648	3.61721	0.556125		52.2893	24.2838	0.107371	0.112246	52.4297	0.248306	22.8185		1.7291	0.410473		65.9501	0.333901	32.9393	0.36635		52.4389	24.1223		0.103909	53.6367	0.211557	21.9255
1.72485	0.206023	38.4591	57.1109	0.222718	3.58145	0.419565		52.4058	24.3463	0.0975934	0.116178	52.3986	0.262734	22.7786		1.73296	0.410473		65.9501	0.333901	32.9393	0.36635		52.5557	24.1223		0.103909	53.6367	0.211557	21.9255
1.72868	0.206023	38.4591	57.1109	0.222718	3.58145	0.419565		52.5222	24.3868	0.0877085	0.122056	52.3975	0.277124	22.7288		1.73681	0.362577		65.047	0.426232	33.6703	0.494059		52.6724	24.1223		0.103909	53.6367	0.211557	21.9255
1.73251	0.206023	38.4591	57.1109	0.222718	3.58145	0.419565		52.6387	24.3576	0.0833963	0.121579	52.4457	0.283416	22.7084		1.74066	0.362577		65.047	0.426232	33.6703	0.494059		52.7892	24.4007		0.101618	53.5011	0.258675	21.738
1.73635	0.206023	38.4591	57.1109	0.222718	3.58145	0.419565		52.7552	24.3364	0.0842384	0.116242	52.4688	0.281823	22.7124		1.74451	0.362577		65.047	0.426232	33.6703	0.494059		52.906	24.4007		0.101618	53.5011	0.258675	21.738
1.74018	0.168979	38.4538	57.1561	0.234978	3.45782	0.528416		52.8716	24.3152	0.0852145	0.110873	52.4919	0.280256	22.7166		1.74836	0.362577		65.047	0.426232	33.6703	0.494059		53.0228	24.4007		0.101618	53.5011	0.258675	21.738
1.74401	0.168979	38.4538	57.1561	0.234978	3.45782	0.528416		52.9881	24.3204	0.0862604	0.0999748	52.4989	0.279034	22.7155		1.75221	0.281454		65.4762	0.567081	33.2878	0.387157		53.1396	24.4007		0.101618	53.5011	0.258675	21.738
1.74785	0.168979	38.4538	57.1561	0.234978	3.45782	0.528416		53.1045	24.3239	0.091463	0.093721	52.4852	0.266231	22.7396		1.75606	0.281454		65.4762	0.567081	33.2878	0.387157		53.2564	24.6908		0.108524	53.4701	0.230976	21.4996
1.75168	0.168979	38.4538	57.1561	0.234978	3.45782	0.528416		53.221	24.3447	0.0951262	0.0903849	52.5165	0.255043	22.6981		1.75991	0.281454		65.4762	0.567081	33.2878	0.387157		53.3732	24.6908		0.108524	53.4701	0.230976	21.4996
1.75551	0.195653	38.4235	57.1301	0.233152	3.53336	0.484234		53.3374	24.3655	0.0989074	0.0870649	52.5477	0.243957	22.6568		1.76376	0.281454		65.4762	0.567081	33.2878	0.387157		53.49	24.6908		0.108524	53.4701	0.230976	21.4996
1.75934	0.195653	38.4235	57.1301	0.233152	3.53336	0.484234		53.4539	24.3979	0.10684	0.0893176	52.5615	0.229985	22.6144		1.76761	0.404691		65.3595	0.465539	33.3597	0.410451		53.6068	24.6908		0.108524	53.4701	0.230976	21.4996
1.76318	0.195653	38.4235	57.1301	0.233152	3.53336	0.484234		53.5704	24.3822	0.104201	0.0940106	52.5596	0.237547	22.6225		1.77147	0.404691		65.3595	0.465539	33.3597	0.410451		53.7236	24.1665		0.0940885	53.6825	0.194513	21.8626
1.76701	0.195653	38.4235	57.1301	0.233152	3.53336	0.484234		53.6868	24.3345	0.102689	0.09865	52.5397	0.247057	22.6773		1.77532	0.404691		65.3595	0.465539	33.3597	0.410451		53.8404	24.1665		0.0940885	53.6825	0.194513	21.8626
1.77084	0.198483	38.335	56.9138	0.304188	3.70453	0.544193		53.8033	24.2867	0.101241	0.10345	52.52	0.256421	22.7322		1.77917	0.404691		65.3595	0.465539	33.3597	0.410451		53.9571	24.1665		0.0940885	53.6825	0.194513	21.8626
1.77468	0.198483	38.335	56.9138	0.304188	3.70453	0.544193		53.9197	24.1976	0.0933133	0.104662	52.5308	0.269229	22.8044		1.78302	0.348771		65.817	0.322848	33.1605	0.350724		54.0739	24.1665		0.0940885	53.6825	0.194513	21.8626
1.77851	0.198483	38.335	56.9138	0.304188	3.70453	0.544193		54.0362	24.2249	0.0940428	0.100586	52.5456	0.257317	22.7775		1.78687	0.348771		65.817	0.322848	33.1605	0.350724		54.1907	24.2923		0.0718916	53.5407	0.197522	21.8977
1.78234	0.198483	38.335	56.9138	0.304188	3.70453	0.544193		54.1526	24.2722	0.0916346	0.0990737	52.575	0.241961	22.7201		1.79072	0.348771		65.817	0.322848	33.1605	0.350724		54.3075	24.2923		0.0718916	53.5407	0.197522	21.8977
1.78618	0.232719	38.2285	57.1022	0.271304	3.68417	0.480791		54.2691	24.3193	0.0892264	0.0975237	52.6044	0.226649	22.6628		1.79457	0.348771		65.817	0.322848	33.1605	0.350724		54.4243	24.2923		0.0718916	53.5407	0.197522	21.8977
1.79001	0.232719	38.2285	57.1022	0.271304	3.68417	0.480791		54.3856	24.3943	0.0946918	0.0972179	52.6404	0.208177	22.5651		1.79842	0.409896		65.3734	0.370167	33.4756	0.371011		54.5411	24.2923		0.0718916	53.5407	0.197522	21.8977
1.79384	0.232719	38.2285	57.1022	0.271304	3.68417	0.480791		54.502	24.4357	0.0941393	0.099004	52.6773	0.204289	22.4895		1.80227	0.409896		65.3734	0.370167	33.4756	0.371011		54.6579	24.5426		0.0732116	53.6139	0.158609	21.6114
1.79767	0.232719	38.2285	57.1022	0.271304	3.68417	0.480791		54.6185	24.4633	0.0957913	0.0973735	52.6817	0.206745	22.4551		1.80612	0.409896		65.3734	0.370167	33.4756	0.371011		54.7747	24.5426		0.0732116	53.6139	0.158609	21.6114
1.80151	0.21275	38.1206	57.0973	0.216689	3.81992	0.532936		54.7349	24.491	0.0975183	0.0956625	52.686	0.209041	22.4207		1.80998	0.409896		65.3734	0.370167	33.4756	0.371011		54.8915	24.5426		0.0732116	53.6139	0.158609	21.6114
1.80534	0.21275	38.1206	57.0973	0.216689	3.81992	0.532936		54.8514	24.5143	0.0945952	0.0950404	52.6362	0.218196	22.4415		1.81383	0.361866		65.0321	0.40923	33.6404	0.556338		55.0083	24.5426		0.0732116	53.6139	0.158609	21.6114
1.80917	0.21275	38.1206	57.0973	0.216689	3.81992	0.532936		54.9678	24.5051	0.0961613	0.0951798	52.5701	0.229014	22.5045		1.81768	0.361866		65.0321	0.40923	33.6404	0.556338		55.125	24.4743		0.099643	53.3941	0.217966	21.8142
1.81301	0.21275	38.1206	57.0973	0.216689	3.81992	0.532936		55.0843	24.5006	0.100881	0.0953032	52.4932	0.241103	22.5688		1.82153	0.361866		65.0321	0.40923	33.6404	0.556338		55.2418	24.4743		0.099643	53.3941	0.217966	21.8142
1.81684	0.157342	38.3162	57.1116	0.267651	3.68319	0.464318		55.2008	24.4962	0.105462	0.0954802	52.4163	0.253327	22.6333		1.82538	0.361866		65.0321	0.40923	33.6404	0.556338		55.3586	24.4743		0.099643	53.3941	0.217966	21.8142
1.82067	0.157342	38.3162	57.1116	0.267651	3.68319	0.464318		55.3172	24.4878	0.111158	0.0923962	52.3792	0.259763	22.6697		1.82923	0.395203		65.0129	0.425388	33.7339	0.432535		55.4754	24.4743		0.099643	53.3941	0.217966	21.8142
1.82451	0.157342	38.3162	57.1116	0.267651	3.68319	0.464318		55.4337	24.4784	0.111726	0.0931203	52.3183	0.271948	22.7265		1.83308	0.395203		65.0129	0.425388	33.7339	0.432535		55.5922	24.3485		0.104965	53.4028	0.296901	21.8472
1.82834	0.157342	38.3162	57.1116	0.267651	3.68319	0.464318		55.5501	24.4642	0.108948	0.0951476	52.2887	0.276717	22.7663		1.83693	0.395203		65.0129	0.425388	33.7339	0.432535		55.709	24.3485		0.104965	53.4028	0.296901	21.8472
1.83217	0.229698	38.2504	57.16	0.271484	3.63925	0.448953		55.6666	24.45	0.106137	0.0972126	52.259	0.281394	22.8062		1.84078	0.395203		65.0129	0.425388	33.7339	0.432535		55.8258	24.3485		0.104965	53.4028	0.296901	21.8472
1.836	0.229698	38.2504	57.16	0.271484	3.63925	0.448953		55.783	24.4582	0.101814	0.100865	52.2249	0.284225	22.8302		1.84463	0.463208		65.1474	0.528683	33.4368	0.423879		55.9426	24.3485		0.104965	53.4028	0.296901	21.8472
1.83984	0.229698	38.2504	57.16	0.271484	3.63925	0.448953		55.8995	24.4903	0.103456	0.0973252	52.2549	0.273069	22.7809		1.84849	0.463208		65.1474	0.528683	33.4368	0.423879		56.0594	24.6307		0.0770026	53.3409	0.240734	21.7105
1.84367	0.229698	38.2504	57.16	0.271484	3.63925	0.448953		56.016	24.5264	0.103853	0.0951637	52.2774	0.26636	22.7308		1.85234	0.463208		65.1474	0.528683	33.4368	0.423879		56.1762	24.6307		0.0770026	53.3409	0.240734	21.7105
1.8475	0.193077	38.3089	57.2818	0.221029	3.57983	0.415288		56.1324	24.5626	0.104249	0.0928414	52.2998	0.25958	22.681		1.85619	0.463208		65.1474	0.528683	33.4368	0.423879		56.293	24.6307		0.0770026	53.3409	0.240734	21.7105
1.85134	0.193077	38.3089	57.2818	0.221029	3.57983	0.415288		56.2489	24.5485	0.106518	0.0934206	52.3023	0.255949	22.6933		1.86004	0.29577		65.6567	0.499353	33.2088	0.339139		56.4097	24.6307		0.0770026	53.3409	0.240734	21.7105
1.85517	0.193077	38.3089	57.2818	0.221029	3.57983	0.415288		56.3653	24.4845	0.104716	0.0985588	52.3134	0.251632	22.7471		1.86389	0.29577		65.6567	0.499353	33.2088	0.339139		56.5265	24.6845		0.109464	53.2944	0.194872	21.7167
1.859	0.193077	38.3089	57.2818	0.221029	3.57983	0.415288		56.4818	24.3936	0.106497	0.0989235	52.347	0.241919	22.8124		1.86774	0.29577		65.6567	0.499353	33.2088	0.339139		56.6433	24.6845		0.109464	53.2944	0.194872	21.7167
1.86284	0.933958	36.9925	57.3785	0.205854	3.75155	0.737808		56.5982	24.3027	0.108143	0.0992507	52.3802	0.232259	22.8774		1.87159	0.29577		65.6567	0.499353	33.2088	0.339139		56.7601	24.6845		0.109464	53.2944	0.194872	21.7167
1.86667	0.933958	36.9925	57.3785	0.205854	3.75155	0.737808		56.7147	24.1982	0.107205	0.0944611	52.4552	0.227732	22.9171		1.87544	0.337441		64.9187	0.376515	33.8622	0.50529		56.8769	24.6845		0.109464	53.2944	0.194872	21.7167
1.8705	0.933958	36.9925	57.3785	0.205854	3.75155	0.737808		56.8312	24.1406	0.107194	0.0885721	52.4765	0.239746	22.9474		1.87929	0.337441		64.9187	0.376515	33.8622	0.50529		56.9937	24.8374		0.111745	53.415	0.196646	21.439
1.87433	0.933958	36.9925	57.3785	0.205854	3.75155	0.737808		56.9476	24.1207	0.103676	0.0854934	52.4823	0.261822	22.9459		1.88314	0.337441		64.9187	0.376515	33.8622	0.50529		57.1105	24.8374		0.111745	53.415	0.196646	21.439
1.87817	1.57378	34.9355	57.7225	0.211704	3.65033	1.9061		57.0641	24.1007	0.100184	0.0825596	52.4881	0.284006	22.9445		1.887	0.337441		64.9187	0.376515	33.8622	0.50529		57.2273	24.8374		0.111745	53.415	0.196646	21.439
1.882	1.57378	34.9355	57.7225	0.211704	3.65033	1.9061		57.1805	24.1338	0.0956411	0.0816693	52.4861	0.292137	22.9106		1.89085	0.568279		65.0746	0.450247	33.5831	0.323813		57.3441	24.8374		0.111745	53.415	0.196646	21.439
1.88583	1.57378	34.9355	57.7225	0.211704	3.65033	1.9061		57.297	24.1445	0.0932329	0.0808862	52.51	0.296695	22.8748		1.8947	0.568279		65.0746	0.450247	33.5831	0.323813		57.4609	24.7237		0.085366	53.3933	0.17711	21.6204
1.88967	1.57378	34.9355	57.7225	0.211704	3.65033	1.9061		57.4134	24.1487	0.090755	0.0801836	52.5263	0.295242	22.8588		1.89855	0.568279		65.0746	0.450247	33.5831	0.323813		57.5776	24.7237		0.085366	53.3933	0.17711	21.6204
1.8935	1.42121	34.5408	57.7774	0.221082	3.7444	2.29531		57.5299	24.1527	0.0883253	0.0797224	52.5426	0.293949	22.8427		1.9024	0.568279		65.0746	0.450247	33.5831	0.323813		57.6944	24.7237		0.085366	53.3933	0.17711	21.6204
1.89733	1.42121	34.5408	57.7774	0.221082	3.7444	2.29531		57.6464	24.1873	0.0893176	0.079363	52.5398	0.300884	22.8033		1.90625	0.350958		64.9162	0.507543	33.6775	0.547793		57.8112	24.7237		0.085366	53.3933	0.17711	21.6204
1.90117	1.42121	34.5408	57.7774	0.221082	3.7444	2.29531		57.7628	24.2333	0.0891138	0.0793845	52.5179	0.295419	22.7849		1.9101	0.350958		64.9162	0.507543	33.6775	0.547793		57.928	24.6606		0.0647743	53.5968	0.194587	21.4836
1.905	1.42121	34.5408	57.7774	0.221082	3.7444	2.29531		57.8793	24.2763	0.0922675	0.0803713	52.5031	0.290812	22.7572		1.91395	0.350958		64.9162	0.507543	33.6775	0.547793		58.0448	24.6606		0.0647743	53.5968	0.194587	21.4836
1.90883	1.44117	34.9691	57.7076	0.249171	3.49433	2.13865		57.9957	24.3194	0.095448	0.0813582	52.4883	0.286129	22.7294		1.9178	0.350958		64.9162	0.507543	33.6775	0.547793		58.1616	24.6606		0.0647743	53.5968	0.194587	21.4836
1.91266	1.44117	34.9691	57.7076	0.249171	3.49433	2.13865		58.1122	24.323	0.0984891	0.083879	52.4675	0.286644	22.7405		1.92165	0.487889		64.7189	0.498598	33.8346	0.460146		58.2784	24.6606		0.0647743	53.5968	0.194587	21.4836
1.9165	1.44117	34.9691	57.7076	0.249171	3.49433	2.13865		58.2286	24.3686	0.100919	0.0862336	52.4422	0.289798	22.7122		1.92551	0.487889		64.7189	0.498598	33.8346	0.460146		58.3952	24.3345		0.0665906	53.5577	0.251916	21.7894
1.92033	1.44117	34.9691	57.7076	0.249171	3.49433	2.13865		58.3451	24.3941	0.0994652	0.0893551	52.4032	0.29042	22.7235		1.92936	0.487889		64.7189	0.498598	33.8346	0.460146		58.512	24.3345		0.0665906	53.5577	0.251916	21.7894
1.92416	2.08121	31.1709	58.8047	3.14489	2.90916	1.88932		58.4616	24.4197	0.0979366	0.092482	52.364	0.291144	22.7347		1.93321	0.487889		64.7189	0.498598	33.8346	0.460146		58.6288	24.3345		0.0665906	53.5577	0.251916	21.7894
1.928	2.08121	31.1709	58.8047	3.14489	2.90916	1.88932		58.578	24.4488	0.0967352	0.0944718	52.3404	0.280879	22.7387		1.93706	0.559623		64.6795	0.518607	33.648	0.594292		58.7455	24.3345		0.0665906	53.5577	0.251916	21.7894
1.93183	2.08121	31.1709	58.8047	3.14489	2.90916	1.88932		58.6945	24.4272	0.0968157	0.0941983	52.3484	0.281308	22.7521		1.94091	0.559623		64.6795	0.518607	33.648	0.594292		58.8623	24.9326		0.0778685	53.3179	0.214809	21.4572
1.93566	2.08121	31.1709	58.8047	3.14489	2.90916	1.88932		58.8109	24.4634	0.097647	0.0901275	52.3473	0.285663	22.716		1.94476	0.559623		64.6795	0.518607	33.648	0.594292		58.9791	24.9326		0.0778685	53.3179	0.214809	21.4572
1.9395	16.4454	4.50625	28.8397	37.8448	0.325909	12.0379		58.9274	24.4996	0.0984354	0.0860083	52.3461	0.289954	22.6798		1.94861	0.559623		64.6795	0.518607	33.648	0.594292		59.0959	24.9326		0.0778685	53.3179	0.214809	21.4572
1.94333	16.4454	4.50625	28.8397	37.8448	0.325909	12.0379		59.0438	24.5305	0.100795	0.0833641	52.3398	0.300182	22.6453		1.95246	0.77649		63.4817	0.58932	34.2924	0.860098		59.2127	24.9326		0.0778685	53.3179	0.214809	21.4572
1.94716	16.4454	4.50625	28.8397	37.8448	0.325909	12.0379		59.1603	24.5284	0.0995886	0.0825167	52.3477	0.297377	22.6443		1.95631	0.77649		63.4817	0.58932	34.2924	0.860098		59.3295	24.5095		0.0881116	53.2609	0.246478	21.8953
1.95099	16.4454	4.50625	28.8397	37.8448	0.325909	12.0379		59.2768	24.53	0.0982745	0.0841311	52.3773	0.284038	22.6262		1.96016	0.77649		63.4817	0.58932	34.2924	0.860098		59.4463	24.5095		0.0881116	53.2609	0.246478	21.8953
1.95483	24.3406	0.0615324	0.0696952	53.6293	0.142727	21.7559		59.3932	24.5317	0.0969122	0.0856275	52.4069	0.270581	22.6082		1.96402	0.77649		63.4817	0.58932	34.2924	0.860098		59.5631	24.5095		0.0881116	53.2609	0.246478	21.8953
1.95866	24.3406	0.0615324	0.0696952	53.6293	0.142727	21.7559		59.5097	24.5005	0.0919939	0.0849517	52.4395	0.26031	22.6229		1.96787	6.17134		55.8162	8.04082	25.2285	4.74297		59.6799	24.5095		0.0881116	53.2609	0.246478	21.8953
1.96249	24.3406	0.0615324	0.0696952	53.6293	0.142727	21.7559		59.6261	24.5369	0.0888456	0.083938	52.4314	0.269701	22.5893		1.97172	6.17134		55.8162	8.04082	25.2285	4.74297		59.7967	24.5348		0.0804029	53.3283	0.210142	21.8461
1.96633	24.3406	0.0615324	0.0696952	53.6293	0.142727	21.7559		59.7426	24.5099	0.0896018	0.0826669	52.4393	0.289272	22.5892		1.97557	6.17134		55.8162	8.04082	25.2285	4.74297		59.9135	24.5348		0.0804029	53.3283	0.210142	21.8461
1.97016	24.2862	0.0566854	0.0631058	53.4564	0.130224	22.0075		59.8591	24.4829	0.0904654	0.0813314	52.4473	0.30886	22.5892		1.97942	6.17134		55.8162	8.04082	25.2285	4.74297		60.0302	24.5348		0.0804029	53.3283	0.210142	21.8461
1.97399	24.2862	0.0566854	0.0631058	53.4564	0.130224	22.0075		59.9755	24.5359	0.0896179	0.0806502	52.4441	0.320375	22.5291		1.98327	22.8618		9.76359	47.56	1.16735	18.647		60.147	24.5348		0.0804029	53.3283	0.210142	21.8461
1.97783	24.2862	0.0566854	0.0631058	53.4564	0.130224	22.0075		60.092	24.5781	0.0880572	0.0806771	52.4542	0.30208	22.497		1.98712	22.8618		9.76359	47.56	1.16735	18.647		60.2638	24.6763		0.0743627	53.1977	0.267883	21.7838
1.98166	24.2862	0.0566854	0.0631058	53.4564	0.130224	22.0075		60.2084	24.6248	0.0842491	0.0818785	52.456	0.279473	22.4735		1.99097	22.8618		9.76359	47.56	1.16735	18.647		60.3806	24.6763		0.0743627	53.1977	0.267883	21.7838
1.98549	24.1629	0.0503917	0.0666962	54.0941	0.146043	21.4797		60.3249	24.6715	0.0804303	0.0831121	52.4579	0.256877	22.4501		1.99482	22.8618		9.76359	47.56	1.16735	18.647		60.4974	24.6763		0.0743627	53.1977	0.267883	21.7838
1.98932	24.1629	0.0503917	0.0666962	54.0941	0.146043	21.4797		60.4413	24.6321	0.0821574	0.0839058	52.4845	0.234485	22.4827		1.99867	24.4251		0.0385748	53.825	0.125268	21.5859		60.6142	24.6763		0.0743627	53.1977	0.267883	21.7838
1.99316	24.1629	0.0503917	0.0666962	54.0941	0.146043	21.4797		60.5578	24.586	0.0902025	0.0856543	52.4894	0.231454	22.5175		2.00253	24.4251		0.0385748	53.825	0.125268	21.5859		60.731	24.3605		0.0965595	53.1461	0.18277	22.2143
1.99699	24.1629	0.0503917	0.0666962	54.0941	0.146043	21.4797		60.6743	24.5621	0.0965421	0.0878909	52.465	0.228987	22.5594		2.00638	24.4251		0.0385748	53.825	0.125268	21.5859		60.8478	24.3605		0.0965595	53.1461	0.18277	22.2143
2.00082	24.161	0.0650172	0.0602969	53.4627	0.0698219	22.1811		60.7907	24.5384	0.102973	0.0901221	52.4406	0.226429	22.6013		2.01023	24.4251		0.0385748	53.825	0.125268	21.5859		60.9646	24.3605		0.0965595	53.1461	0.18277	22.2143
2.00466	24.161	0.0650172	0.0602969	53.4627	0.0698219	22.1811		60.9072	24.5397	0.104362	0.0946596	52.4224	0.236459	22.6025		2.01408	24.0576		0.0633	53.7187	0.164831	21.9955		61.0814	24.3605		0.0965595	53.1461	0.18277	22.2143
2.00849	24.161	0.0650172	0.0602969	53.4627	0.0698219	22.1811		61.0236	24.5208	0.0997549	0.101643	52.4138	0.244793	22.6193		2.01793	24.0576		0.0633	53.7187	0.164831	21.9955		61.1981	24.668		0.0722296	53.2527	0.165864	21.8411
2.01232	24.161	0.0650172	0.0602969	53.4627	0.0698219	22.1811		61.1401	24.5018	0.0973252	0.10515	52.4488	0.256051	22.591		2.02178	24.0576		0.0633	53.7187	0.164831	21.9955		61.3149	24.668		0.0722296	53.2527	0.165864	21.8411
2.01616	24.6353	0.0457031	0.0449851	53.0212	0.134628	22.1183		61.2565	24.4828	0.0949063	0.108728	52.4837	0.267282	22.5627		2.02563	24.0576		0.0633	53.7187	0.164831	21.9955		61.4317	24.668		0.0722296	53.2527	0.165864	21.8411
2.01999	24.6353	0.0457031	0.0449851	53.0212	0.134628	22.1183		61.373	24.4953	0.0963437	0.108905	52.4996	0.264236	22.5357		2.02948	23.6474		0.058861	53.8219	0.18141	22.2902		61.5485	24.668		0.0722296	53.2527	0.165864	21.8411
2.02382	24.6353	0.0457031	0.0449851	53.0212	0.134628	22.1183		61.4895	24.4926	0.098355	0.101267	52.512	0.264874	22.5309		2.03333	23.6474		0.058861	53.8219	0.18141	22.2902		61.6653	24.8245		0.0595999	53.3141	0.196931	21.6047
2.02765	24.6353	0.0457031	0.0449851	53.0212	0.134628	22.1183		61.6059	24.4613	0.0981458	0.0933831	52.4891	0.274062	22.584		2.03719	23.6474		0.058861	53.8219	0.18141	22.2902		61.7821	24.8245		0.0595999	53.3141	0.196931	21.6047
2.03149	24.3941	0.052377	0.0436334	53.6912	0.129147	21.6892		61.7224	24.4299	0.0980064	0.0855417	52.4661	0.283206	22.6372		2.04104	23.6474		0.058861	53.8219	0.18141	22.2902		61.8989	24.8245		0.0595999	53.3141	0.196931	21.6047
2.03532	24.3941	0.052377	0.0436334	53.6912	0.129147	21.6892		61.8388	24.368	0.0942251	0.0802319	52.4362	0.304145	22.7172		2.04489	23.4037		0.0597044	54.904	0.122339	21.5099		62.0157	24.8245		0.0595999	53.3141	0.196931	21.6047
2.03915	24.3941	0.052377	0.0436334	53.6912	0.129147	21.6892		61.9553	24.3655	0.0924498	0.0802533	52.4094	0.319812	22.7326		2.04874	23.4037		0.0597044	54.904	0.122339	21.5099		62.1325	24.8436		0.0925045	53.4372	0.187079	21.4394
2.04299	24.3941	0.052377	0.0436334	53.6912	0.129147	21.6892		62.0717	24.3757	0.0943378	0.0844315	52.3784	0.321335	22.7458		2.05259	23.4037		0.0597044	54.904	0.122339	21.5099		62.2493	24.8436		0.0925045	53.4372	0.187079	21.4394
2.04682	24.6327	0.0445838	0.0595155	53.9154	0.166941	21.1813		62.1882	24.3859	0.0962042	0.0886579	52.3474	0.322885	22.759		2.05644	23.4037		0.0597044	54.904	0.122339	21.5099		62.366	24.8436		0.0925045	53.4372	0.187079	21.4394
2.05065	24.6327	0.0445838	0.0595155	53.9154	0.166941	21.1813		62.3047	24.39	0.102796	0.0920905	52.3103	0.320085	22.7849		2.06029	24.0836		0.0555206	54.3736	0.160358	21.327		62.4828	24.8436		0.0925045	53.4372	0.187079	21.4394
2.05449	24.6327	0.0445838	0.0595155	53.9154	0.166941	21.1813		62.4211	24.3279	0.108508	0.0932973	52.2993	0.314153	22.8569		2.06414	24.0836		0.0555206	54.3736	0.160358	21.327		62.5996	24.4872		0.074595	53.4456	0.21804	21.7743
2.05832	24.6327	0.0445838	0.0595155	53.9154	0.166941	21.1813		62.5376	24.3298	0.110809	0.0916239	52.2992	0.312491	22.8559		2.06799	24.0836		0.0555206	54.3736	0.160358	21.327		62.7164	24.4872		0.074595	53.4456	0.21804	21.7743
2.06215	24.628	0.0562208	0.0611628	53.6504	0.140362	21.4637		62.654	24.332	0.113045	0.0900953	52.299	0.311	22.8549		2.07184	24.0836		0.0555206	54.3736	0.160358	21.327		62.8332	24.4872		0.074595	53.4456	0.21804	21.7743
2.06598	24.628	0.0562208	0.0611628	53.6504	0.140362	21.4637		62.7705	24.3723	0.111276	0.0879606	52.3085	0.299157	22.8208		2.0757	23.9344		0.0546328	54.062	0.174119	21.7752		62.95	24.4872		0.074595	53.4456	0.21804	21.7743
2.06982	24.628	0.0562208	0.0611628	53.6504	0.140362	21.4637		62.8869	24.5321	0.105569	0.0901221	52.2587	0.296942	22.7165		2.07955	23.9344		0.0546328	54.062	0.174119	21.7752		63.0668	24.7193		0.0526304	53.427	0.214809	21.5863
2.07365	24.628	0.0562208	0.0611628	53.6504	0.140362	21.4637		63.0034	24.6657	0.0986178	0.0913986	52.2137	0.291911	22.6386		2.0834	23.9344		0.0546328	54.062	0.174119	21.7752		63.1836	24.7193		0.0526304	53.427	0.214809	21.5863
2.07748	24.6918	0.0664427	0.0582483	53.3796	0.137923	21.6659		63.1199	24.7993	0.0916024	0.0926912	52.1688	0.286945	22.5606		2.08725	23.9344		0.0546328	54.062	0.174119	21.7752		63.3004	24.7193		0.0526304	53.427	0.214809	21.5863
2.08132	24.6918	0.0664427	0.0582483	53.3796	0.137923	21.6659		63.2363	24.9023	0.0855792	0.0968693	52.1257	0.297999	22.4916		2.0911	24.2132		0.0698697	53.8648	0.136055	21.7165		63.4172	24.7193		0.0526304	53.427	0.214809	21.5863
2.08515	24.6918	0.0664427	0.0582483	53.3796	0.137923	21.6659		63.3528	24.9392	0.0846353	0.0949492	52.1247	0.295735	22.4607		2.09495	24.2132		0.0698697	53.8648	0.136055	21.7165		63.534	24.8422		0.0946482	53.2109	0.268221	21.5841
2.08898	24.6918	0.0664427	0.0582483	53.3796	0.137923	21.6659		63.4692	24.9076	0.0848981	0.0945416	52.1368	0.291809	22.4843		2.0988	24.2132		0.0698697	53.8648	0.136055	21.7165		63.6507	24.8422		0.0946482	53.2109	0.268221	21.5841
2.09282	24.7377	0.0563475	0.0555766	53.5079	0.114163	21.5283		63.5857	24.8761	0.0851394	0.0941876	52.1488	0.287894	22.5081		2.10265	24.2132		0.0698697	53.8648	0.136055	21.7165		63.7675	24.8422		0.0946482	53.2109	0.268221	21.5841
2.09665	24.7377	0.0563475	0.0555766	53.5079	0.114163	21.5283		63.7021	24.8689	0.0841043	0.0898861	52.1711	0.267556	22.5185		2.1065	24.3773		0.0519806	54.0374	0.108888	21.4246		63.8843	24.8422		0.0946482	53.2109	0.268221	21.5841
2.10048	24.7377	0.0563475	0.0555766	53.5079	0.114163	21.5283		63.8186	24.7617	0.0795775	0.0897091	52.2532	0.259285	22.5565		2.11035	24.3773		0.0519806	54.0374	0.108888	21.4246		64.0011	25.6263		0.0968552	52.8848	0.206467	21.1859
2.10431	24.7377	0.0563475	0.0555766	53.5079	0.114163	21.5283		63.9351	24.7094	0.0763702	0.08832	52.3286	0.255429	22.5418		2.11421	24.3773		0.0519806	54.0374	0.108888	21.4246		64.1179	25.6263		0.0968552	52.8848	0.206467	21.1859
2.10815	24.509	0.0755348	0.067541	54.0493	0.146624	21.1519		64.0515	24.657	0.0732326	0.0869845	52.4039	0.251524	22.5273		2.11806	24.3773		0.0519806	54.0374	0.108888	21.4246		64.2347	25.6263		0.0968552	52.8848	0.206467	21.1859
2.11198	24.509	0.0755348	0.067541	54.0493	0.146624	21.1519		64.168	24.5696	0.0727981	0.0862658	52.4619	0.266676	22.5427		2.12191	24.1119		0.0490508	53.6398	0.159182	22.0402		64.3515	25.6263		0.0968552	52.8848	0.206467	21.1859
2.11581	24.509	0.0755348	0.067541	54.0493	0.146624	21.1519		64.2844	24.5572	0.0739191	0.0806985	52.4697	0.274909	22.5436		2.12576	24.1119		0.0490508	53.6398	0.159182	22.0402		64.4683	25.1141		0.0809309	53.002	0.232402	21.5709
2.11965	24.509	0.0755348	0.067541	54.0493	0.146624	21.1519		64.4009	24.5457	0.076102	0.0750454	52.455	0.28695	22.5611		2.12961	24.1119		0.0490508	53.6398	0.159182	22.0402		64.5851	25.1141		0.0809309	53.002	0.232402	21.5709
2.12348	24.343	0.0536653	0.0517434	53.7768	0.142337	21.6321		64.5173	24.5344	0.0783654	0.0694943	52.4403	0.298948	22.5785		2.13346	24.1119		0.0490508	53.6398	0.159182	22.0402		64.7019	25.1141		0.0809309	53.002	0.232402	21.5709
2.12731	24.343	0.0536653	0.0517434	53.7768	0.142337	21.6321		64.6338	24.4834	0.0804357	0.066421	52.4462	0.299141	22.6243		2.13731	24.2811		0.054078	53.9854	0.118787	21.5611		64.8186	25.1141		0.0809309	53.002	0.232402	21.5709
2.13115	24.343	0.0536653	0.0517434	53.7768	0.142337	21.6321		64.7503	24.4182	0.0855417	0.0704543	52.4644	0.28688	22.6745		2.14116	24.2811		0.054078	53.9854	0.118787	21.5611		64.9354	24.5844		0.0717016	53.1725	0.177469	21.9937
2.13498	24.343	0.0536653	0.0517434	53.7768	0.142337	21.6321		64.8667	24.326	0.0898271	0.0757749	52.508	0.272195	22.7284		2.14501	24.2811		0.054078	53.9854	0.118787	21.5611		65.0522	24.5844		0.0717016	53.1725	0.177469	21.9937
2.13881	24.3618	0.064542	0.0613529	53.1922	0.11468	22.2054		64.9832	24.2337	0.0941447	0.0810471	52.5515	0.257365	22.7823		2.14886	24.2811		0.054078	53.9854	0.118787	21.5611		65.169	24.5844		0.0717016	53.1725	0.177469	21.9937
2.14264	24.3618	0.064542	0.0613529	53.1922	0.11468	22.2054		65.0996	24.2374	0.0957215	0.0826347	52.6064	0.240524	22.7373		2.15272	24.283		0.0535342	53.8898	0.120874	21.6527		65.2858	24.5844		0.0717016	53.1725	0.177469	21.9937
2.14648	24.3618	0.064542	0.0613529	53.1922	0.11468	22.2054		65.2161	24.2629	0.0952978	0.0812402	52.6077	0.24792	22.7049		2.15657	24.283		0.0535342	53.8898	0.120874	21.6527		65.4026	24.4408		0.0995163	53.2495	0.157807	22.0525
2.15031	24.3618	0.064542	0.0613529	53.1922	0.11468	22.2054		65.3325	24.2977	0.0965904	0.0818516	52.595	0.248108	22.6807		2.16042	24.283		0.0535342	53.8898	0.120874	21.6527		65.5194	24.4408		0.0995163	53.2495	0.157807	22.0525
2.15414	24.4366	0.0659253	0.051152	53.1412	0.169571	22.1357		65.449	24.3324	0.0979366	0.0825167	52.5824	0.24829	22.6564		2.16427	24.283		0.0535342	53.8898	0.120874	21.6527		65.6362	24.4371		0.099284	53.2471	0.156096	22.0605
2.15798	24.4366	0.0659253	0.051152	53.1412	0.169571	22.1357		65.5655	24.3617	0.101112	0.0870596	52.5255	0.253573	22.671		2.16812	24.6159		0.0617463	53.2712	0.163887	21.887		65.753	24.4371		0.099284	53.2471	0.156096	22.0605
2.16181	24.4366	0.0659253	0.051152	53.1412	0.169571	22.1357		65.6819	24.3557	0.104732	0.0950189	52.513	0.237193	22.6945		2.17197	24.6159		0.0617463	53.2712	0.163887	21.887		65.8698	24.6837		0.0791568	53.1276	0.214408	21.895
2.16564	24.4366	0.0659253	0.051152	53.1412	0.169571	22.1357		65.7984	24.3292	0.103187	0.0975129	52.4977	0.229341	22.7427		2.17582	24.6159		0.0617463	53.2712	0.163887	21.887		65.9866	24.6837		0.0791568	53.1276	0.214408	21.895
2.16948	24.4194	0.0631586	0.0590403	53.245	0.116116	22.0974		65.9148	24.3006	0.101906	0.100425	52.482	0.222186	22.7928		2.17967	24.6159		0.0617463	53.2712	0.163887	21.887		66.1033	24.6837		0.0791568	53.1276	0.214408	21.895
2.17331	24.4194	0.0631586	0.0590403	53.245	0.116116	22.0974		66.0313	24.2113	0.101938	0.100543	52.4841	0.219891	22.8822		2.18352	24.7049		0.0541557	53.4881	0.165219	21.5876		66.2201	24.6837		0.0791568	53.1276	0.214408	21.895
2.17714	24.4194	0.0631586	0.0590403	53.245	0.116116	22.0974		66.1477	24.131	0.103713	0.0930291	52.5233	0.227067	22.9219		2.18737	24.7049		0.0541557	53.4881	0.165219	21.5876		66.3369	24.6331		0.0546157	53.1622	0.185368	21.9645
2.18097	24.4194	0.0631586	0.0590403	53.245	0.116116	22.0974		66.2642	24.0975	0.108358	0.0893605	52.5725	0.226906	22.9054		2.19123	24.7049		0.0541557	53.4881	0.165219	21.5876		66.4537	24.6331		0.0546157	53.1622	0.185368	21.9645
2.18481	24.6937	0.0450696	0.0587868	53.0992	0.152411	21.9507		66.3807	24.0642	0.113019	0.0856597	52.6217	0.226745	22.8887		2.19508	24.7049		0.0541557	53.4881	0.165219	21.5876		66.5705	24.6331		0.0546157	53.1622	0.185368	21.9645
2.18864	24.6937	0.0450696	0.0587868	53.0992	0.152411	21.9507		66.4971	24.0504	0.114574	0.0811812	52.6689	0.222707	22.8622		2.19893	24.0554		0.0488511	53.6696	0.146098	22.0802		66.6873	24.6331		0.0546157	53.1622	0.185368	21.9645
2.19247	24.6937	0.0450696	0.0587868	53.0992	0.152411	21.9507		66.6136	24.0987	0.108352	0.0846246	52.6646	0.220824	22.8228		2.20278	24.0554		0.0488511	53.6696	0.146098	22.0802		66.8041	24.6765		0.0737079	53.2519	0.19861	21.799
2.19631	24.6937	0.0450696	0.0587868	53.0992	0.152411	21.9507		66.73	24.0953	0.0972126	0.085708	52.6845	0.226869	22.8102		2.20663	24.0554		0.0488511	53.6696	0.146098	22.0802		66.9209	24.6765		0.0737079	53.2519	0.19861	21.799
2.20014	24.2544	0.0590403	0.0573613	53.9444	0.124733	21.5599		66.8465	24.0921	0.0859976	0.0868611	52.7047	0.232881	22.7976		2.21048	24.0554		0.0488511	53.6696	0.146098	22.0802		67.0377	24.6765		0.0737079	53.2519	0.19861	21.799
2.20397	24.2544	0.0590403	0.0573613	53.9444	0.124733	21.5599		66.9629	24.1051	0.0785638	0.09105	52.7282	0.228649	22.7684		2.21433	24.0587		0.0529793	54.106	0.15653	21.626		67.1545	24.6765		0.0737079	53.2519	0.19861	21.799
2.20781	24.2544	0.0590403	0.0573613	53.9444	0.124733	21.5599		67.0794	24.0796	0.0777379	0.0924766	52.7454	0.243351	22.7615		2.21818	24.0587		0.0529793	54.106	0.15653	21.626		67.2712	24.821		0.0671503	53.3091	0.193995	21.6089
2.21164	24.2544	0.0590403	0.0573613	53.9444	0.124733	21.5599		67.1959	24.0926	0.0843081	0.0929486	52.7272	0.25626	22.7467		2.22203	24.0587		0.0529793	54.106	0.15653	21.626		67.388	24.821		0.0671503	53.3091	0.193995	21.6089
2.21547	24.2374	0.0661259	0.0441825	53.6933	0.163213	21.7958		67.3123	24.1056	0.0910124	0.0934313	52.7089	0.269202	22.7318		2.22588	24.0587		0.0529793	54.106	0.15653	21.626		67.5048	24.821		0.0671503	53.3091	0.193995	21.6089
2.2193	24.2374	0.0661259	0.0441825	53.6933	0.163213	21.7958		67.4288	24.101	0.0939623	0.0915005	52.681	0.297023	22.7357		2.22974	24.1145		0.0525021	54.3222	0.118133	21.3927		67.6216	24.821		0.0671503	53.3091	0.193995	21.6089
2.22314	24.2374	0.0661259	0.0441825	53.6933	0.163213	21.7958		67.5452	24.073	0.094327	0.0862926	52.6934	0.284585	22.7683		2.23359	24.1145		0.0525021	54.3222	0.118133	21.3927		67.7384	24.4983		0.0725569	53.2494	0.165083	22.0147
2.22697	24.2374	0.0661259	0.0441825	53.6933	0.163213	21.7958		67.6617	24.0676	0.0931524	0.0857991	52.6774	0.271423	22.8046		2.23744	24.1145		0.0525021	54.3222	0.118133	21.3927		67.8552	24.4983		0.0725569	53.2494	0.165083	22.0147
2.2308	24.4048	0.0621554	0.0719339	53.4634	0.143899	21.8539		67.7781	24.0621	0.0920208	0.0853057	52.6613	0.258309	22.841		2.24129	24.1145		0.0525021	54.3222	0.118133	21.3927		67.972	24.4983		0.0725569	53.2494	0.165083	22.0147
2.23464	24.4048	0.0621554	0.0719339	53.4634	0.143899	21.8539		67.8946	24.068	0.0916131	0.0873331	52.6853	0.241629	22.8259		2.24514	24.3015		0.061258	53.4708	0.148695	22.0177		68.0888	24.4983		0.0725569	53.2494	0.165083	22.0147
2.23847	24.4048	0.0621554	0.0719339	53.4634	0.143899	21.8539		68.0111	24.1273	0.0935601	0.0888724	52.6538	0.249293	22.7872		2.24899	24.3015		0.061258	53.4708	0.148695	22.0177		68.2056	24.7444		0.0646264	53.1468	0.221166	21.823
2.2423	24.4048	0.0621554	0.0719339	53.4634	0.143899	21.8539		68.1275	24.1131	0.092895	0.0861049	52.6907	0.250999	22.7663		2.25284	24.3015		0.061258	53.4708	0.148695	22.0177		68.3224	24.7444		0.0646264	53.1468	0.221166	21.823
2.24613	24.3411	0.0530106	0.0590508	53.574	0.110741	21.8619		68.244	24.0989	0.092305	0.083332	52.7276	0.252678	22.7453		2.25669	24.3015		0.061258	53.4708	0.148695	22.0177		68.4391	24.7444		0.0646264	53.1468	0.221166	21.823
2.24997	24.3411	0.0530106	0.0590508	53.574	0.110741	21.8619		68.3604	24.1244	0.0891942	0.079894	52.7156	0.243994	22.7469		2.26054	24.5197		0.053623	53.3512	0.199976	21.8757		68.5559	24.7444		0.0646264	53.1468	0.221166	21.823
2.2538	24.3411	0.0530106	0.0590508	53.574	0.110741	21.8619		68.4769	24.0677	0.0843725	0.0784888	52.7683	0.228467	22.7726		2.26439	24.5197		0.053623	53.3512	0.199976	21.8757		68.6727	24.5505		0.0728104	53.1463	0.21596	22.0145
2.25763	24.3411	0.0530106	0.0590508	53.574	0.110741	21.8619		68.5933	24.0535	0.0803338	0.0786765	52.7882	0.224718	22.7744		2.26825	24.5197		0.053623	53.3512	0.199976	21.8757		68.7895	24.5505		0.0728104	53.1463	0.21596	22.0145
2.26147	24.271	0.070276	0.0608671	53.3165	0.167078	22.1145		68.7098	24.0395	0.0762415	0.0790358	52.8079	0.221028	22.7762		2.2721	24.5197		0.053623	53.3512	0.199976	21.8757		68.9063	24.5505		0.0728104	53.1463	0.21596	22.0145
2.2653	24.271	0.070276	0.0608671	53.3165	0.167078	22.1145		68.8263	23.999	0.0767349	0.077164	52.8493	0.223227	22.7747		2.27595	24.9979		0.0472752	53.4303	0.152002	21.3724		69.0231	24.5505		0.0728104	53.1463	0.21596	22.0145
2.26913	24.271	0.070276	0.0608671	53.3165	0.167078	22.1145		68.9427	24.0198	0.0806771	0.0770138	52.8326	0.236201	22.7536		2.2798	24.9979		0.0472752	53.4303	0.152002	21.3724		69.1399	24.6027		0.0955458	53.1107	0.206213	21.9849
2.27297	24.271	0.070276	0.0608671	53.3165	0.167078	22.1145		69.0592	24.0524	0.0865929	0.0766116	52.8159	0.242873	22.7255		2.28365	24.9979		0.0472752	53.4303	0.152002	21.3724		69.2567	24.6027		0.0955458	53.1107	0.206213	21.9849
2.2768	24.1945	0.0648693	0.0494097	53.7395	0.117362	21.8346		69.1756	24.0851	0.0926054	0.0762093	52.7994	0.24947	22.6974		2.2875	24.9979		0.0472752	53.4303	0.152002	21.3724		69.3735	24.6027		0.0955458	53.1107	0.206213	21.9849
2.28063	24.1945	0.0648693	0.0494097	53.7395	0.117362	21.8346		69.2921	24.0811	0.0979259	0.0764721	52.7835	0.257204	22.7038		2.29135	24.8923		0.0529238	53.1733	0.197934	21.6834		69.4903	24.6027		0.0955458	53.1107	0.206213	21.9849
2.28446	24.1945	0.0648693	0.0494097	53.7395	0.117362	21.8346		69.4085	24.0981	0.101058	0.0766491	52.7591	0.260771	22.7043		2.2952	24.8923		0.0529238	53.1733	0.197934	21.6834		69.6071	24.6739		0.0820502	53.3298	0.200807	21.7132
2.2883	24.1945	0.0648693	0.0494097	53.7395	0.117362	21.8346		69.525	24.125	0.101021	0.0754691	52.732	0.253209	22.7132		2.29905	24.8923		0.0529238	53.1733	0.197934	21.6834		69.7238	24.6739		0.0820502	53.3298	0.200807	21.7132
2.29213	24.2036	0.0734123	0.0431688	53.9236	0.142643	21.6137		69.6415	24.152	0.101069	0.0743589	52.7048	0.245737	22.7221		2.3029	24.8923		0.0529238	53.1733	0.197934	21.6834		69.8406	24.6739		0.0820502	53.3298	0.200807	21.7132
2.29596	24.2036	0.0734123	0.0431688	53.9236	0.142643	21.6137		69.7579	24.2027	0.0992721	0.0747612	52.6646	0.242562	22.7162		2.30676	24.6811		0.0613024	53.2532	0.16533	21.8388		69.9574	24.6739		0.0820502	53.3298	0.200807	21.7132
2.2998	24.2036	0.0734123	0.0431688	53.9236	0.142643	21.6137		69.8744	24.2147	0.0939677	0.0764721	52.6874	0.236303	22.6912		2.31061	24.6811		0.0613024	53.2532	0.16533	21.8388		70.0742	24.3805		0.0652812	53.3713	0.13466	22.0477
2.30363	24.2036	0.0734123	0.0431688	53.9236	0.142643	21.6137		69.9908	24.1905	0.0917419	0.0823504	52.7195	0.249368	22.6665		2.31446	24.6811		0.0613024	53.2532	0.16533	21.8388		70.191	24.3805		0.0652812	53.3713	0.13466	22.0477
2.30746	24.0087	0.0607615	0.0707934	53.9143	0.156867	21.789		70.1073	24.1663	0.0896072	0.0882342	52.7517	0.262359	22.6418		2.31831	24.6811		0.0613024	53.2532	0.16533	21.8388		70.3078	24.3805		0.0652812	53.3713	0.13466	22.0477
2.3113	24.0087	0.0607615	0.0707934	53.9143	0.156867	21.789		70.2238	24.1577	0.0867056	0.0931578	52.7835	0.269841	22.6092		2.32216	24.5277		0.0627118	53.7243	0.161712	21.5236		70.4246	24.3805		0.0652812	53.3713	0.13466	22.0477
2.31513	24.0087	0.0607615	0.0707934	53.9143	0.156867	21.789		70.3402	24.1384	0.0899344	0.0930076	52.7915	0.270377	22.6167		2.32601	24.5277		0.0627118	53.7243	0.161712	21.5236		70.5414	24.6538		0.0627362	53.0701	0.264124	21.9495
2.31896	24.0087	0.0607615	0.0707934	53.9143	0.156867	21.789		70.4567	24.113	0.0907925	0.0876978	52.769	0.262541	22.677		2.32986	24.5277		0.0627118	53.7243	0.161712	21.5236		70.6582	24.6538		0.0627362	53.0701	0.264124	21.9495
2.32279	24.1702	0.039853	0.0536864	53.2695	0.172559	22.2943		70.5731	24.0876	0.0915488	0.0824094	52.7465	0.2547	22.7373		2.33371	24.5277		0.0627118	53.7243	0.161712	21.5236		70.775	24.6538		0.0627362	53.0701	0.264124	21.9495
2.32663	24.1702	0.039853	0.0536864	53.2695	0.172559	22.2943		70.6896	24.0376	0.097234	0.0781723	52.7338	0.252989	22.8003		2.33756	24.7258		0.0530792	53.864	0.11972	21.2374		70.8917	24.6538		0.0627362	53.0701	0.264124	21.9495
2.33046	24.1702	0.039853	0.0536864	53.2695	0.172559	22.2943		70.806	23.9887	0.0978079	0.0745627	52.6974	0.249138	22.8922		2.34141	24.7258		0.0530792	53.864	0.11972	21.2374		71.0085	24.7778		0.0717332	53.2813	0.293565	21.5757
2.33429	24.1702	0.039853	0.0536864	53.2695	0.172559	22.2943		70.9225	23.9146	0.0988699	0.0754799	52.7095	0.252286	22.9493		2.34527	24.7258		0.0530792	53.864	0.11972	21.2374		71.1253	24.7778		0.0717332	53.2813	0.293565	21.5757
2.33813	24.405	0.0539399	0.0513949	53.5378	0.14957	21.8024		71.039	23.8404	0.0999748	0.0763595	52.7214	0.255445	23.0064		2.34912	24.7258		0.0530792	53.864	0.11972	21.2374		71.2421	24.7778		0.0717332	53.2813	0.293565	21.5757
2.34196	24.405	0.0539399	0.0513949	53.5378	0.14957	21.8024		71.1554	23.8074	0.0940589	0.0739888	52.7253	0.248676	23.0507		2.35297	24.7244		0.0602815	53.5146	0.123093	21.5772		71.3589	24.7778		0.0717332	53.2813	0.293565	21.5757
2.34579	24.405	0.0539399	0.0513949	53.5378	0.14957	21.8024		71.2719	23.8591	0.0921548	0.0746324	52.7054	0.262273	23.0064		2.35682	24.7244		0.0602815	53.5146	0.123093	21.5772		71.4757	24.9381		0.0815222	53.1527	0.206889	21.6209
2.34963	24.405	0.0539399	0.0513949	53.5378	0.14957	21.8024		71.3883	23.9674	0.0902669	0.0716504	52.6657	0.264263	22.9407		2.36067	24.7244		0.0602815	53.5146	0.123093	21.5772		71.5925	24.9381		0.0815222	53.1527	0.206889	21.6209
2.35346	24.6111	0.0637183	0.0575724	54.1055	0.121354	21.0407		71.5048	24.0757	0.0882985	0.0686146	52.626	0.26637	22.875		2.36452	24.7244		0.0602815	53.5146	0.123093	21.5772		71.7093	24.9381		0.0815222	53.1527	0.206889	21.6209
2.35729	24.6111	0.0637183	0.0575724	54.1055	0.121354	21.0407		71.6212	24.1422	0.0921387	0.0693387	52.608	0.275671	22.8125		2.36837	24.8334		0.0607697	53.8102	0.169736	21.126		71.8261	24.9381		0.0815222	53.1527	0.206889	21.6209
2.36112	24.6111	0.0637183	0.0575724	54.1055	0.121354	21.0407		71.7377	24.135	0.0914361	0.0712213	52.642	0.27699	22.7832		2.37222	24.8334		0.0607697	53.8102	0.169736	21.126		71.9429	24.5352		0.0552915	53.3008	0.186741	21.9219
2.36496	24.6111	0.0637183	0.0575724	54.1055	0.121354	21.0407		71.8542	24.1733	0.0919135	0.0728518	52.6897	0.275065	22.6972		2.37607	24.8334		0.0607697	53.8102	0.169736	21.126		72.0596	24.5352		0.0552915	53.3008	0.186741	21.9219
2.36879	24.5773	0.0545101	0.0611417	53.9515	0.155484	21.2002		71.9706	24.2116	0.0924391	0.0743482	52.7372	0.273145	22.6113		2.37993	24.8334		0.0607697	53.8102	0.169736	21.126		72.1764	24.5352		0.0552915	53.3008	0.186741	21.9219
2.37262	24.5773	0.0545101	0.0611417	53.9515	0.155484	21.2002		72.0871	24.2222	0.090283	0.0746217	52.7664	0.267545	22.5789		2.38378	24.395		0.0589054	53.3457	0.157495	22.0431		72.2932	24.5352		0.0552915	53.3008	0.186741	21.9219
2.37646	24.5773	0.0545101	0.0611417	53.9515	0.155484	21.2002		72.2035	24.1967	0.0901114	0.0742838	52.7781	0.254061	22.6067		2.38763	24.395		0.0589054	53.3457	0.157495	22.0431		72.41	24.7448		0.075123	53.1587	0.261463	21.7601
2.38029	24.5773	0.0545101	0.0611417	53.9515	0.155484	21.2002		72.32	24.0919	0.0881966	0.0768368	52.7542	0.252533	22.7365		2.39148	24.395		0.0589054	53.3457	0.157495	22.0431		72.5268	24.7448		0.075123	53.1587	0.261463	21.7601
2.38412	24.5819	0.0447739	0.0518912	53.3496	0.126053	21.8456		72.4364	23.9872	0.0862282	0.0793201	52.7301	0.251042	22.8662		2.39533	24.395		0.0589054	53.3457	0.157495	22.0431		72.6436	24.7448		0.075123	53.1587	0.261463	21.7601
2.38796	24.5819	0.0447739	0.0518912	53.3496	0.126053	21.8456		72.5529	23.9305	0.0869094	0.0819857	52.7132	0.24843	22.939		2.39918	24.3353		0.0675614	53.3562	0.193096	22.0482		72.7604	24.7448		0.075123	53.1587	0.261463	21.7601
2.39179	24.5819	0.0447739	0.0518912	53.3496	0.126053	21.8456		72.6694	23.9181	0.0865715	0.0801407	52.6861	0.24342	22.9856		2.40303	24.3353		0.0675614	53.3562	0.193096	22.0482		72.8772	24.4243		0.0667807	53.4747	0.182475	21.8516
2.39562	24.5819	0.0447739	0.0518912	53.3496	0.126053	21.8456		72.7858	23.9408	0.086121	0.0784405	52.6822	0.238223	22.9743		2.40688	24.3353		0.0675614	53.3562	0.193096	22.0482		72.994	24.4243		0.0667807	53.4747	0.182475	21.8516
2.39945	24.3733	0.0579948	0.0537498	53.6136	0.114131	21.7872		72.9023	23.9635	0.0856114	0.0767403	52.6783	0.232988	22.9628		2.41073	24.3353		0.0675614	53.3562	0.193096	22.0482		73.1108	24.4243		0.0667807	53.4747	0.182475	21.8516
2.40329	24.3733	0.0579948	0.0537498	53.6136	0.114131	21.7872		73.0187	24.0173	0.081149	0.0759787	52.6663	0.226568	22.9327		2.41458	24.5468		0.0451001	53.2289	0.192963	21.9864		73.2276	24.4243		0.0667807	53.4747	0.182475	21.8516
2.40712	24.3733	0.0579948	0.0537498	53.6136	0.114131	21.7872		73.1352	24.0837	0.0822861	0.0805215	52.6634	0.233873	22.8561		2.41844	24.5468		0.0451001	53.2289	0.192963	21.9864		73.3443	24.3048		0.091533	53.3106	0.222919	22.0699
2.41095	24.3733	0.0579948	0.0537498	53.6136	0.114131	21.7872		73.2516	24.1176	0.0857831	0.0834553	52.6502	0.234855	22.828		2.42229	24.5468		0.0451001	53.2289	0.192963	21.9864		73.4611	24.3048		0.091533	53.3106	0.222919	22.0699
2.41479	24.2925	0.0699909	0.0598534	54.0219	0.119242	21.4362		73.3681	24.1514	0.0892532	0.086314	52.6371	0.235852	22.8		2.42614	24.5468		0.0451001	53.2289	0.192963	21.9864		73.5779	24.3048		0.091533	53.3106	0.222919	22.0699
2.41862	24.2925	0.0699909	0.0598534	54.0219	0.119242	21.4362		73.4846	24.1593	0.0924498	0.0893551	52.633	0.245673	22.7803		2.42999	24.8085		0.0558869	53.1412	0.15936	21.835		73.6947	24.3048		0.091533	53.3106	0.222919	22.0699
2.42245	24.2925	0.0699909	0.0598534	54.0219	0.119242	21.4362		73.601	24.1512	0.0935815	0.089575	52.6425	0.239837	22.7832		2.43384	24.8085		0.0558869	53.1412	0.15936	21.835		73.8115	24.8564		0.0850387	53.3784	0.185833	21.4944
2.42629	24.2925	0.0699909	0.0598534	54.0219	0.119242	21.4362		73.7175	24.1608	0.0937102	0.0905512	52.6694	0.234705	22.7509		2.43769	24.8085		0.0558869	53.1412	0.15936	21.835		73.9283	24.8564		0.0850387	53.3784	0.185833	21.4944
2.43012	24.0334	0.0484804	0.0472871	53.6576	0.131069	22.0823		73.8339	24.1702	0.0938819	0.091522	52.6964	0.229588	22.7184		2.44154	24.8085		0.0558869	53.1412	0.15936	21.835		74.0451	24.8564		0.0850387	53.3784	0.185833	21.4944
2.43395	24.0334	0.0484804	0.0472871	53.6576	0.131069	22.0823		73.9504	24.1279	0.0952066	0.0884594	52.726	0.217998	22.7445		2.44539	24.9652		0.0618795	53.1215	0.163355	21.688		74.1619	24.8564		0.0850387	53.3784	0.185833	21.4944
2.43778	24.0334	0.0484804	0.0472871	53.6576	0.131069	22.0823		74.0668	24.1939	0.0925088	0.0842008	52.6968	0.218126	22.7146		2.44924	24.9652		0.0618795	53.1215	0.163355	21.688		74.2787	24.6454		0.0688504	53.1391	0.262856	21.8839
2.44162	24.0334	0.0484804	0.0472871	53.6576	0.131069	22.0823		74.1833	24.2358	0.0942519	0.0812027	52.6551	0.225324	22.7084		2.45309	24.9652		0.0618795	53.1215	0.163355	21.688		74.3955	24.6454		0.0688504	53.1391	0.262856	21.8839
2.44545	24.1678	0.0713848	0.0442459	53.9458	0.091702	21.6793		74.2998	24.2778	0.0960165	0.0781133	52.6135	0.232543	22.702		2.45695	24.9652		0.0618795	53.1215	0.163355	21.688		74.5122	24.6454		0.0688504	53.1391	0.262856	21.8839
2.44928	24.1678	0.0713848	0.0442459	53.9458	0.091702	21.6793		74.4162	24.3673	0.102667	0.0783439	52.5566	0.243206	22.652		2.4608	24.8367		0.0579621	53.2714	0.144744	21.6887		74.629	24.6454		0.0688504	53.1391	0.262856	21.8839
2.45312	24.1678	0.0713848	0.0442459	53.9458	0.091702	21.6793		74.5327	24.3685	0.106851	0.0833856	52.5056	0.252125	22.6836		2.46465	24.8367		0.0579621	53.2714	0.144744	21.6887		74.7458	24.4079		0.0518701	53.2445	0.177712	22.1178
2.45695	24.1678	0.0713848	0.0442459	53.9458	0.091702	21.6793		74.6491	24.4274	0.106309	0.0873545	52.4337	0.255713	22.6896		2.4685	24.8367		0.0579621	53.2714	0.144744	21.6887		74.8626	24.4079		0.0518701	53.2445	0.177712	22.1178
2.46078	24.3166	0.04621	0.0494625	53.7701	0.125145	21.6928		74.7656	24.4863	0.105912	0.0912752	52.3619	0.259205	22.6956		2.47235	24.8367		0.0579621	53.2714	0.144744	21.6887		74.9794	24.4079		0.0518701	53.2445	0.177712	22.1178
2.46462	24.3166	0.04621	0.0494625	53.7701	0.125145	21.6928		74.882	24.5674	0.0982906	0.0956679	52.2898	0.256877	22.692		2.4762	24.7388		0.0729659	53.4938	0.179679	21.5147		75.0962	24.4079		0.0518701	53.2445	0.177712	22.1178
2.46845	24.3166	0.04621	0.0494625	53.7701	0.125145	21.6928		74.9985	24.58	0.100581	0.0958181	52.3112	0.247888	22.6647		2.48005	24.7388		0.0729659	53.4938	0.179679	21.5147		75.213	24.7963		0.0864537	53.4235	0.183869	21.5098
2.47228	24.3166	0.04621	0.0494625	53.7701	0.125145	21.6928		75.115	24.5839	0.100731	0.0955982	52.3837	0.231165	22.605		2.4839	24.7388		0.0729659	53.4938	0.179679	21.5147		75.3298	24.7963		0.0864537	53.4235	0.183869	21.5098
2.47611	24.3956	0.0460199	0.0498426	53.3297	0.14843	22.0303		75.2314	24.5879	0.100897	0.0953515	52.4561	0.214511	22.5454		2.48775	24.7388		0.0729659	53.4938	0.179679	21.5147		75.4466	24.7963		0.0864537	53.4235	0.183869	21.5098
2.47995	24.3956	0.0460199	0.0498426	53.3297	0.14843	22.0303		75.3479	24.5557	0.105091	0.093072	52.5298	0.206423	22.51		2.4916	24.4417		0.0628117	53.71	0.170879	21.615		75.5634	24.7963		0.0864537	53.4235	0.183869	21.5098
2.48378	24.3956	0.0460199	0.0498426	53.3297	0.14843	22.0303		75.4643	24.5652	0.105354	0.0894409	52.5333	0.203039	22.5037		2.49546	24.4417		0.0628117	53.71	0.170879	21.615		75.6801	24.5755		0.0699697	53.2191	0.225306	21.9102
2.48761	24.3956	0.0460199	0.0498426	53.3297	0.14843	22.0303		75.5808	24.5344	0.108326	0.0850268	52.5002	0.217831	22.5544		2.49931	24.4417		0.0628117	53.71	0.170879	21.615		75.7969	24.5755		0.0699697	53.2191	0.225306	21.9102
2.49145	24.3452	0.0505607	0.0399586	53.1995	0.14146	22.2233		75.6972	24.5035	0.111324	0.0804464	52.4669	0.232742	22.6051		2.50316	24.4417		0.0628117	53.71	0.170879	21.615		75.9137	24.5755		0.0699697	53.2191	0.225306	21.9102
2.49528	24.3452	0.0505607	0.0399586	53.1995	0.14146	22.2233		75.8137	24.4463	0.115068	0.0789232	52.4533	0.240787	22.6656		2.50701	24.218		0.0487623	54.3748	0.151236	21.2074		76.0305	24.5755		0.0699697	53.2191	0.225306	21.9102
2.49911	24.3452	0.0505607	0.0399586	53.1995	0.14146	22.2233		75.9302	24.3709	0.115663	0.0802372	52.4857	0.246907	22.7007		2.51086	24.218		0.0487623	54.3748	0.151236	21.2074		76.1473	24.4977		0.0764852	53.2117	0.218621	21.9955
2.50295	24.3452	0.0505607	0.0399586	53.1995	0.14146	22.2233		76.0466	24.3067	0.115893	0.0854612	52.508	0.245507	22.7385		2.51471	24.218		0.0487623	54.3748	0.151236	21.2074		76.2641	24.4977		0.0764852	53.2117	0.218621	21.9955
2.50678	24.1878	0.0683646	0.0517223	53.5514	0.166909	21.9737		76.1631	24.2426	0.11614	0.0906155	52.53	0.244085	22.7765		2.51856	24.218		0.0487623	54.3748	0.151236	21.2074		76.3809	24.4977		0.0764852	53.2117	0.218621	21.9955
2.51061	24.1878	0.0683646	0.0517223	53.5514	0.166909	21.9737		76.2795	24.192	0.111195	0.0948151	52.5632	0.243764	22.7951		2.52241	23.8226		0.0478079	54.5925	0.146464	21.3909		76.4977	24.4977		0.0764852	53.2117	0.218621	21.9955
2.51444	24.1878	0.0683646	0.0517223	53.5514	0.166909	21.9737		76.396	24.1353	0.107328	0.0976202	52.5981	0.244284	22.8175		2.52626	23.8226		0.0478079	54.5925	0.146464	21.3909		76.6145	24.4186		0.0680901	53.217	0.182855	22.1136
2.51828	24.1878	0.0683646	0.0517223	53.5514	0.166909	21.9737		76.5124	24.1044	0.104137	0.0943699	52.6618	0.235295	22.8001		2.53011	23.8226		0.0478079	54.5925	0.146464	21.3909		76.7313	24.4186		0.0680901	53.217	0.182855	22.1136
2.52211	24.1344	0.0559251	0.0668757	53.0433	0.160647	22.5387		76.6289	24.0733	0.100828	0.0912591	52.7254	0.226386	22.7828		2.53397	23.8226		0.0478079	54.5925	0.146464	21.3909		76.8481	24.4186		0.0680901	53.217	0.182855	22.1136
2.52594	24.1344	0.0559251	0.0668757	53.0433	0.160647	22.5387		76.7454	24.0542	0.103273	0.0878533	52.7486	0.221548	22.7845		2.53782	23.7131		0.0609473	54.7363	0.180989	21.3085		76.9648	24.4186		0.0680901	53.217	0.182855	22.1136
2.52978	24.1344	0.0559251	0.0668757	53.0433	0.160647	22.5387		76.8618	24.1166	0.104115	0.0863087	52.7393	0.216394	22.7374		2.54167	23.7131		0.0609473	54.7363	0.180989	21.3085		77.0816	24.625		0.075482	53.1144	0.19918	21.9859
2.53361	24.1344	0.0559251	0.0668757	53.0433	0.160647	22.5387		76.9783	24.1376	0.10492	0.0888939	52.7185	0.21589	22.7343		2.54552	23.7131		0.0609473	54.7363	0.180989	21.3085		77.1984	24.625		0.075482	53.1144	0.19918	21.9859
2.53744	24.2437	0.052018	0.0644786	53.5827	0.103043	21.9538		77.0947	24.1586	0.105563	0.0913825	52.6978	0.215493	22.7312		2.54937	23.7131		0.0609473	54.7363	0.180989	21.3085		77.3152	24.625		0.075482	53.1144	0.19918	21.9859
2.54128	24.2437	0.052018	0.0644786	53.5827	0.103043	21.9538		77.2112	24.2353	0.102968	0.0927073	52.6829	0.21265	22.6736		2.55322	24.356		0.068771	54.0627	0.221994	21.2907		77.432	24.625		0.075482	53.1144	0.19918	21.9859
2.54511	24.2437	0.052018	0.0644786	53.5827	0.103043	21.9538		77.3276	24.2452	0.104796	0.0935011	52.6668	0.212468	22.6773		2.55707	24.356		0.068771	54.0627	0.221994	21.2907		77.5488	25.1302		0.0830746	52.8777	0.176181	21.733
2.54894	24.2437	0.052018	0.0644786	53.5827	0.103043	21.9538		77.4441	24.2612	0.106422	0.0951691	52.654	0.214023	22.6691		2.56092	24.356		0.068771	54.0627	0.221994	21.2907		77.6656	25.1302		0.0830746	52.8777	0.176181	21.733
2.55277	24.4508	0.0678366	0.0490823	53.235	0.150542	22.0467		77.5606	24.2773	0.108047	0.0968747	52.6412	0.215584	22.661		2.56477	24.356		0.068771	54.0627	0.221994	21.2907		77.7824	25.1302		0.0830746	52.8777	0.176181	21.733
2.55661	24.4508	0.0678366	0.0490823	53.235	0.150542	22.0467		77.677	24.2511	0.112745	0.0970999	52.644	0.213417	22.6818		2.56862	24.2315		0.0565083	53.3321	0.151369	22.2285		77.8992	25.1302		0.0830746	52.8777	0.176181	21.733
2.56044	24.4508	0.0678366	0.0490823	53.235	0.150542	22.0467		77.7935	24.1781	0.115298	0.0969176	52.6483	0.219826	22.7415		2.57248	24.2315		0.0565083	53.3321	0.151369	22.2285		78.016	24.821		0.0795159	53.1976	0.19238	21.7095
2.56427	24.4508	0.0678366	0.0490823	53.235	0.150542	22.0467		77.9099	24.1419	0.114386	0.092482	52.6504	0.224058	22.7767		2.57633	24.2315		0.0565083	53.3321	0.151369	22.2285		78.1327	24.821		0.0795159	53.1976	0.19238	21.7095
2.56811	24.1083	0.0619231	0.0541194	53.6864	0.157553	21.9318		78.0264	24.1058	0.113512	0.0879499	52.6526	0.228242	22.8119		2.58018	24.2315		0.0565083	53.3321	0.151369	22.2285		78.2495	24.821		0.0795159	53.1976	0.19238	21.7095
2.57194	24.1083	0.0619231	0.0541194	53.6864	0.157553	21.9318		78.1428	24.0599	0.108857	0.0885077	52.6268	0.24054	22.8754		2.58403	24.4603		0.0552654	53.5208	0.141326	21.8225		78.3663	24.821		0.0795159	53.1976	0.19238	21.7095
2.57577	24.1083	0.0619231	0.0541194	53.6864	0.157553	21.9318		78.2593	24.1356	0.10241	0.0909159	52.6004	0.249352	22.8215		2.58788	24.4603		0.0552654	53.5208	0.141326	21.8225		78.4831	25.0752		0.0905193	53.0848	0.193584	21.556
2.57961	24.1083	0.0619231	0.0541194	53.6864	0.157553	21.9318		78.3758	24.169	0.0965475	0.0954426	52.5759	0.261007	22.8021		2.59173	24.4603		0.0552654	53.5208	0.141326	21.8225		78.5999	25.0752		0.0905193	53.0848	0.193584	21.556
2.58344	24.2198	0.0631269	0.0560096	53.5679	0.0986292	21.9947		78.4922	24.2025	0.0906692	0.099846	52.5513	0.272726	22.7829		2.59558	24.4603		0.0552654	53.5208	0.141326	21.8225		78.7167	25.0752		0.0905193	53.0848	0.193584	21.556
2.58727	24.2198	0.0631269	0.0560096	53.5679	0.0986292	21.9947		78.6087	24.2461	0.0853915	0.100382	52.5572	0.276727	22.734		2.59943	24.4123		0.0522358	53.075	0.188158	22.2726		78.8335	25.0752		0.0905193	53.0848	0.193584	21.556
2.5911	24.2198	0.0631269	0.0560096	53.5679	0.0986292	21.9947		78.7251	24.186	0.0826293	0.0964885	52.579	0.264579	22.7911		2.60328	24.4123		0.0522358	53.075	0.188158	22.2726		78.9503	24.804		0.0753975	53.1208	0.239086	21.761
2.59494	24.2198	0.0631269	0.0560096	53.5679	0.0986292	21.9947		78.8416	24.1207	0.082388	0.0931578	52.6033	0.259216	22.8413		2.60713	24.4123		0.0522358	53.075	0.188158	22.2726		79.0671	24.804		0.0753975	53.1208	0.239086	21.761
2.59877	24.3006	0.0513104	0.0598745	53.4419	0.146011	22.0004		78.958	24.0554	0.082093	0.0896984	52.6273	0.253858	22.8914		2.61099	24.4123		0.0522358	53.075	0.188158	22.2726		79.1839	24.804		0.0753975	53.1208	0.239086	21.761
2.6026	24.3006	0.0513104	0.0598745	53.4419	0.146011	22.0004		79.0745	23.9722	0.080779	0.0867753	52.6463	0.244606	22.9693		2.61484	24.4225		0.0467204	53.0639	0.194816	22.2721		79.3007	24.804		0.0753975	53.1208	0.239086	21.761
2.60644	24.3006	0.0513104	0.0598745	53.4419	0.146011	22.0004		79.191	23.9422	0.0806771	0.0844476	52.6627	0.23892	22.9911		2.61869	24.4225		0.0467204	53.0639	0.194816	22.2721		79.4174	25.0248		0.0644786	53.1104	0.210025	21.5908
2.61027	24.3006	0.0513104	0.0598745	53.4419	0.146011	22.0004		79.3074	23.9595	0.0806878	0.082801	52.6806	0.21959	22.9768		2.62254	24.4225		0.0467204	53.0639	0.194816	22.2721		79.5342	25.0248		0.0644786	53.1104	0.210025	21.5908
2.6141	24.4496	0.0525882	0.0448795	53.5071	0.148092	21.7979		79.4239	23.977	0.0805215	0.0810579	52.6986	0.200325	22.9624		2.62639	24.4225		0.0467204	53.0639	0.194816	22.2721		79.651	25.0248		0.0644786	53.1104	0.210025	21.5908
2.61794	24.4496	0.0525882	0.0448795	53.5071	0.148092	21.7979		79.5403	24.0201	0.0868933	0.0815942	52.7078	0.197241	22.9065		2.63024	24.9604		0.0590829	53.08	0.189833	21.7108		79.7678	25.0248		0.0644786	53.1104	0.210025	21.5908
2.62177	24.4496	0.0525882	0.0448795	53.5071	0.148092	21.7979		79.6568	24.0429	0.0888241	0.0829619	52.7129	0.207694	22.8648		2.63409	24.9604		0.0590829	53.08	0.189833	21.7108		79.8846	24.6562		0.0781325	53.1319	0.19559	21.9381
2.6256	24.4496	0.0525882	0.0448795	53.5071	0.148092	21.7979		79.7732	24.0389	0.0943109	0.0829458	52.6882	0.226836	22.8691		2.63794	24.9604		0.0590829	53.08	0.189833	21.7108		80.0014	24.6562		0.0781325	53.1319	0.19559	21.9381
2.62943	24.0011	0.0668229	0.0430315	53.7398	0.174037	21.9751		79.8897	24.0348	0.099787	0.0828546	52.6633	0.245968	22.8733		2.64179	24.9604		0.0590829	53.08	0.189833	21.7108		80.1182	24.6562		0.0781325	53.1319	0.19559	21.9381
2.63327	24.0011	0.0668229	0.0430315	53.7398	0.174037	21.9751		80.0062	24.0419	0.10138	0.0798243	52.624	0.25529	22.8979		2.64564	24.6757		0.0477524	53.2531	0.204071	21.82		80.235	24.6562		0.0781325	53.1319	0.19559	21.9381
2.6371	24.0011	0.0668229	0.0430315	53.7398	0.174037	21.9751		80.1226	24.0747	0.105403	0.0801193	52.569	0.258658	22.9121		2.6495	24.6757		0.0477524	53.2531	0.204071	21.82		80.3518	24.4516		0.0621343	53.256	0.183277	22.0472
2.64093	24.0011	0.0668229	0.0430315	53.7398	0.174037	21.9751		80.2391	24.1497	0.103713	0.0787194	52.5499	0.263346	22.8547		2.65335	24.6757		0.0477524	53.2531	0.204071	21.82		80.4686	24.4516		0.0621343	53.256	0.183277	22.0472
2.64477	24.3629	0.0573613	0.0453652	53.9397	0.129549	21.4654		80.3555	24.2246	0.102066	0.0772123	52.5308	0.268071	22.7973		2.6572	24.6757		0.0477524	53.2531	0.204071	21.82		80.5853	24.4516		0.0621343	53.256	0.183277	22.0472
2.6486	24.3629	0.0573613	0.0453652	53.9397	0.129549	21.4654		80.472	24.2464	0.0997817	0.0765847	52.5466	0.276041	22.7544		2.66105	24.6777		0.0642322	53.434	0.192941	21.6308		80.7021	24.4516		0.0621343	53.256	0.183277	22.0472
2.65243	24.3629	0.0573613	0.0453652	53.9397	0.129549	21.4654		80.5885	24.2622	0.0966011	0.0741229	52.5697	0.282498	22.7149		2.6649	24.6777		0.0642322	53.434	0.192941	21.6308		80.8189	24.7586		0.0722718	53.015	0.182095	21.9721
2.65627	24.3629	0.0573613	0.0453652	53.9397	0.129549	21.4654		80.7049	24.1854	0.094268	0.0765257	52.5831	0.284445	22.7762		2.66875	24.6777		0.0642322	53.434	0.192941	21.6308		80.9357	24.7586		0.0722718	53.015	0.182095	21.9721
2.6601	24.5326	0.045323	0.0548902	53.5946	0.164607	21.608		80.8214	24.1086	0.0919886	0.079068	52.5963	0.286467	22.8375		2.6726	24.6777		0.0642322	53.434	0.192941	21.6308		81.0525	24.7586		0.0722718	53.015	0.182095	21.9721
2.66393	24.5326	0.045323	0.0548902	53.5946	0.164607	21.608		80.9378	24.0901	0.0891835	0.0852145	52.5813	0.280444	22.8738		2.67645	24.819		0.0647426	52.6406	0.232947	22.2431		81.1693	24.7586		0.0722718	53.015	0.182095	21.9721
2.66776	24.5326	0.045323	0.0548902	53.5946	0.164607	21.608		81.0543	24.0443	0.089103	0.0918974	52.559	0.276545	22.939		2.6803	24.819		0.0647426	52.6406	0.232947	22.2431		81.2861	24.7681		0.0947327	52.9348	0.225707	21.9768
2.6716	24.5326	0.045323	0.0548902	53.5946	0.164607	21.608		81.1707	24.0664	0.091715	0.0944933	52.5248	0.276588	22.9461		2.68415	24.819		0.0647426	52.6406	0.232947	22.2431		81.4029	24.7681		0.0947327	52.9348	0.225707	21.9768
2.67543	24.2892	0.0608249	0.050434	53.4366	0.136043	22.027		81.2872	24.0883	0.0943163	0.0970517	52.4904	0.276502	22.9532		2.68801	24.819		0.0647426	52.6406	0.232947	22.2431		81.5197	24.7681		0.0947327	52.9348	0.225707	21.9768
2.67926	24.2892	0.0608249	0.050434	53.4366	0.136043	22.027		81.4037	24.0678	0.0965636	0.0945201	52.4831	0.283378	22.9744		2.69186	24.729		0.0668179	52.9012	0.167527	22.1354		81.6365	24.7681		0.0947327	52.9348	0.225707	21.9768
2.6831	24.2892	0.0608249	0.050434	53.4366	0.136043	22.027		81.5201	24.0968	0.0976738	0.0874779	52.5046	0.288189	22.9251		2.69571	24.729		0.0668179	52.9012	0.167527	22.1354		81.7532	24.9274		0.0753764	53.0027	0.215379	21.7788
2.68693	24.2892	0.0608249	0.050434	53.4366	0.136043	22.027		81.6366	24.1595	0.0985159	0.084115	52.5347	0.283603	22.8396		2.69956	24.729		0.0668179	52.9012	0.167527	22.1354		81.87	24.9274		0.0753764	53.0027	0.215379	21.7788
2.69076	24.073	0.0694312	0.298517	53.5746	0.193288	21.7908		81.753	24.2223	0.0993472	0.0808111	52.5648	0.278926	22.754		2.70341	24.729		0.0668179	52.9012	0.167527	22.1354		81.9868	24.9274		0.0753764	53.0027	0.215379	21.7788
2.6946	24.073	0.0694312	0.298517	53.5746	0.193288	21.7908		81.8695	24.2807	0.103617	0.0784619	52.5933	0.273702	22.6701		2.70726	24.4817		0.0550878	53.5947	0.232892	21.6352		82.1036	24.9274		0.0753764	53.0027	0.215379	21.7788
2.69843	24.073	0.0694312	0.298517	53.5746	0.193288	21.7908		81.9859	24.323	0.105585	0.0804303	52.6217	0.264965	22.6044		2.71111	24.4817		0.0550878	53.5947	0.232892	21.6352		82.2204	24.8074		0.125219	53.1049	0.219392	21.7428
2.70226	24.073	0.0694312	0.298517	53.5746	0.193288	21.7908		82.1024	24.2849	0.10293	0.0797706	52.658	0.260744	22.6135		2.71496	24.4817		0.0550878	53.5947	0.232892	21.6352		82.3372	24.8074		0.125219	53.1049	0.219392	21.7428
2.70609	11.8316	8.64053	41.8692	29.0172	0.658028	7.98359		82.2189	24.247	0.100318	0.0792021	52.6944	0.256491	22.6227		2.71881	24.4817		0.0550878	53.5947	0.232892	21.6352		82.454	24.8074		0.125219	53.1049	0.219392	21.7428
2.70993	11.8316	8.64053	41.8692	29.0172	0.658028	7.98359		82.3353	24.2256	0.0926536	0.0806717	52.7371	0.246697	22.6172		2.72267	24.1024		0.0483406	53.8708	0.149783	21.8287		82.5708	24.8074		0.125219	53.1049	0.219392	21.7428
2.71376	11.8316	8.64053	41.8692	29.0172	0.658028	7.98359		82.4518	24.1815	0.0865125	0.0829458	52.7094	0.243275	22.6966		2.72652	24.1024		0.0483406	53.8708	0.149783	21.8287		82.6876	25.0984		0.119686	53.0023	0.237471	21.5417
2.71759	11.8316	8.64053	41.8692	29.0172	0.658028	7.98359		82.5682	24.1569	0.0871346	0.0877407	52.6638	0.247282	22.7571		2.73037	24.1024		0.0483406	53.8708	0.149783	21.8287		82.8044	25.0984		0.119686	53.0023	0.237471	21.5417
2.72143	1.57529	34.461	58.1612	0.727364	3.10679	1.96833		82.6847	24.1323	0.0878051	0.0925571	52.6181	0.251294	22.8178		2.73422	24.1024		0.0483406	53.8708	0.149783	21.8287		82.9212	25.0984		0.119686	53.0023	0.237471	21.5417
2.72526	1.57529	34.461	58.1612	0.727364	3.10679	1.96833		82.8011	24.0758	0.092364	0.0977811	52.5554	0.262595	22.916		2.73807	23.9403		0.0502937	54.2091	0.170235	21.6298		83.0379	25.0984		0.119686	53.0023	0.237471	21.5417
2.72909	1.57529	34.461	58.1612	0.727364	3.10679	1.96833		82.9176	24.0081	0.101074	0.100248	52.5751	0.261093	22.9542		2.74192	23.9403		0.0502937	54.2091	0.170235	21.6298		83.1547	25.2989		0.0775412	52.9591	0.197618	21.4669
2.73293	1.57529	34.461	58.1612	0.727364	3.10679	1.96833		83.0341	23.9574	0.105858	0.0995403	52.6005	0.258175	22.9784		2.74577	23.9403		0.0502937	54.2091	0.170235	21.6298		83.2715	25.2989		0.0775412	52.9591	0.197618	21.4669
2.73676	1.72619	34.8547	57.5169	0.286658	3.43868	2.17673		83.1505	23.9068	0.110514	0.0987251	52.626	0.255434	23.0026		2.74962	23.9403		0.0502937	54.2091	0.170235	21.6298		83.3883	25.2989		0.0775412	52.9591	0.197618	21.4669
2.74059	1.72619	34.8547	57.5169	0.286658	3.43868	2.17673		83.267	23.9045	0.112295	0.0976846	52.6504	0.252077	22.983		2.75347	23.7493		0.07958	53.887	0.216867	22.0673		83.5051	25.2989		0.0775412	52.9591	0.197618	21.4669
2.74442	1.72619	34.8547	57.5169	0.286658	3.43868	2.17673		83.3834	23.9016	0.104271	0.0954212	52.6746	0.254936	22.9693		2.75732	23.7493		0.07958	53.887	0.216867	22.0673		83.6219	25.2239		0.0648799	52.9467	0.205495	21.5592
2.74826	1.72619	34.8547	57.5169	0.286658	3.43868	2.17673		83.4999	23.891	0.0972662	0.0938604	52.7114	0.243442	22.9632		2.76118	23.7493		0.07958	53.887	0.216867	22.0673		83.7387	25.2239		0.0648799	52.9467	0.205495	21.5592
2.75209	1.39323	35.2158	57.7776	0.209909	3.34158	2.06185		83.6163	23.8805	0.0902401	0.0923104	52.7481	0.23183	22.9572		2.76503	23.7493		0.07958	53.887	0.216867	22.0673		83.8555	25.2239		0.0648799	52.9467	0.205495	21.5592
2.75592	1.39323	35.2158	57.7776	0.209909	3.34158	2.06185		83.7328	23.8472	0.0840936	0.0876656	52.7918	0.217252	22.972		2.76888	21.4261		14.9029	44.15	2.69346	16.8275		83.9723	25.2239		0.0648799	52.9467	0.205495	21.5592
2.75976	1.39323	35.2158	57.7776	0.209909	3.34158	2.06185		83.8493	23.8924	0.0831067	0.0837825	52.7839	0.212613	22.9439		2.77273	21.4261		14.9029	44.15	2.69346	16.8275		84.0891	25.0305		0.0731588	53.0693	0.213774	21.6135
2.76359	1.39323	35.2158	57.7776	0.209909	3.34158	2.06185		83.9657	23.9642	0.0836323	0.0826508	52.7832	0.218035	22.8683		2.77658	21.4261		14.9029	44.15	2.69346	16.8275		84.2058	25.0305		0.0731588	53.0693	0.213774	21.6135
2.76742	1.93915	35.2735	57.5466	0.24406	3.67078	1.32564		84.0822	24.036	0.0840989	0.0814655	52.7824	0.223334	22.7927		2.78043	21.4261		14.9029	44.15	2.69346	16.8275		84.3226	25.0305		0.0731588	53.0693	0.213774	21.6135
2.77126	1.93915	35.2735	57.5466	0.24406	3.67078	1.32564		84.1986	24.1093	0.0884219	0.0820769	52.7553	0.235069	22.7298		2.78428	3.14775		59.4993	3.4201	30.7989	3.13359		84.4394	25.0305		0.0731588	53.0693	0.213774	21.6135
2.77509	1.93915	35.2735	57.5466	0.24406	3.67078	1.32564		84.3151	24.1106	0.0933884	0.0865125	52.7593	0.238089	22.712		2.78813	3.14775		59.4993	3.4201	30.7989	3.13359		84.5562	24.598		0.0697374	53.1888	0.210458	21.9334
2.77892	1.93915	35.2735	57.5466	0.24406	3.67078	1.32564		84.4315	24.0858	0.097588	0.0872956	52.7321	0.243361	22.7538		2.79198	3.14775		59.4993	3.4201	30.7989	3.13359		84.673	24.598		0.0697374	53.1888	0.210458	21.9334
2.78275	0.546896	37.6164	57.2777	0.261632	3.92341	0.373756		84.548	24.061	0.101825	0.0881805	52.705	0.248548	22.7955		2.79583	3.14775		59.4993	3.4201	30.7989	3.13359		84.7898	24.598		0.0697374	53.1888	0.210458	21.9334
2.78659	0.546896	37.6164	57.2777	0.261632	3.92341	0.373756		84.6645	24.0368	0.101932	0.0884219	52.7122	0.243973	22.8166		2.79969	0.533378		62.8701	0.375183	35.5795	0.642055		84.9066	24.598		0.0697374	53.1888	0.210458	21.9334
2.79042	0.546896	37.6164	57.2777	0.261632	3.92341	0.373756		84.7809	24.0072	0.105891	0.0870542	52.7142	0.24762	22.8382		2.80354	0.533378		62.8701	0.375183	35.5795	0.642055		85.0234	24.9233		0.0683858	53.1494	0.189835	21.6688
2.79425	0.546896	37.6164	57.2777	0.261632	3.92341	0.373756		84.8974	23.9766	0.106631	0.0881752	52.73	0.25485	22.8438		2.80739	0.533378		62.8701	0.375183	35.5795	0.642055		85.1402	24.9233		0.0683858	53.1494	0.189835	21.6688
2.79809	0.226963	38.2341	57.0187	0.251536	3.84281	0.425943		85.0138	23.9459	0.107291	0.0893444	52.7458	0.262123	22.8494		2.81124	0.533378		62.8701	0.375183	35.5795	0.642055		85.257	24.9233		0.0683858	53.1494	0.189835	21.6688
2.80192	0.226963	38.2341	57.0187	0.251536	3.84281	0.425943		85.1303	23.9108	0.10957	0.0921924	52.7622	0.270651	22.8547		2.81509	0.344499		63.3776	0.39831	35.4462	0.43329		85.3737	24.9233		0.0683858	53.1494	0.189835	21.6688
2.80575	0.226963	38.2341	57.0187	0.251536	3.84281	0.425943		85.2467	23.8408	0.0998782	0.0949063	52.7508	0.268446	22.9451		2.81894	0.344499		63.3776	0.39831	35.4462	0.43329		85.4905	24.9119		0.0653445	53.3635	0.168155	21.4912
2.80959	0.226963	38.2341	57.0187	0.251536	3.84281	0.425943		85.3632	23.7573	0.0920422	0.0939516	52.7538	0.260691	23.0422		2.82279	0.344499		63.3776	0.39831	35.4462	0.43329		85.6073	24.9119		0.0653445	53.3635	0.168155	21.4912
2.81342	0.205812	38.1474	57.1126	0.225327	3.86025	0.448552		85.4797	23.6738	0.0842652	0.0930613	52.7567	0.252881	23.1394		2.82664	0.344499		63.3776	0.39831	35.4462	0.43329		85.7241	24.9119		0.0653445	53.3635	0.168155	21.4912
2.81725	0.205812	38.1474	57.1126	0.225327	3.86025	0.448552		85.5961	23.6152	0.0787033	0.0916507	52.7313	0.250382	23.2328		2.83049	0.573184		64.2071	0.320761	34.5772	0.321649		85.8409	24.9119		0.0653445	53.3635	0.168155	21.4912
2.82108	0.205812	38.1474	57.1126	0.225327	3.86025	0.448552		85.7126	23.691	0.0864428	0.0878909	52.7286	0.257199	23.149		2.83434	0.573184		64.2071	0.320761	34.5772	0.321649		85.9577	24.6224		0.0753975	53.0244	0.183826	22.0941
2.82492	0.205812	38.1474	57.1126	0.225327	3.86025	0.448552		85.829	23.8209	0.0971643	0.0890816	52.6995	0.265679	23.0276		2.8382	0.573184		64.2071	0.320761	34.5772	0.321649		86.0745	24.6224		0.0753975	53.0244	0.183826	22.0941
2.82875	0.163784	38.1445	57.188	0.302097	3.76464	0.437105		85.9455	23.9507	0.107939	0.0902937	52.6706	0.274298	22.9062		2.84205	0.573184		64.2071	0.320761	34.5772	0.321649		86.1913	24.6224		0.0753975	53.0244	0.183826	22.0941
2.83258	0.163784	38.1445	57.188	0.302097	3.76464	0.437105		86.0619	24.0503	0.115695	0.0903474	52.6676	0.280128	22.796		2.8459	0.500929		63.9032	0.408786	34.6609	0.526087		86.3081	24.6224		0.0753975	53.0244	0.183826	22.0941
2.83642	0.163784	38.1445	57.188	0.302097	3.76464	0.437105		86.1784	24.0726	0.111501	0.0924337	52.6937	0.2789	22.751		2.84975	0.500929		63.9032	0.408786	34.6609	0.526087		86.4249	25.1612		0.0620182	53.2495	0.209107	21.3182
2.84025	0.163784	38.1445	57.188	0.302097	3.76464	0.437105		86.2949	24.0444	0.1061	0.0910553	52.7438	0.274035	22.7405		2.8536	0.500929		63.9032	0.408786	34.6609	0.526087		86.5417	25.1612		0.0620182	53.2495	0.209107	21.3182
2.84408	0.213478	38.3667	57.1715	0.272519	3.55089	0.424803		86.4113	24.0162	0.100833	0.0896823	52.7942	0.269138	22.7301		2.85745	0.500929		63.9032	0.408786	34.6609	0.526087		86.6584	25.1612		0.0620182	53.2495	0.209107	21.3182
2.84792	0.213478	38.3667	57.1715	0.272519	3.55089	0.424803		86.5278	24.0191	0.0936781	0.0879499	52.8156	0.263437	22.7202		2.8613	0.428518		64.4941	0.467592	34.016	0.594003		86.7752	25.1612		0.0620182	53.2495	0.209107	21.3182
2.85175	0.213478	38.3667	57.1715	0.272519	3.55089	0.424803		86.6442	24.0548	0.0960755	0.0846246	52.7701	0.256893	22.7374		2.86515	0.428518		64.4941	0.467592	34.016	0.594003		86.892	24.6827		0.0590931	53.1776	0.176361	21.9043
2.85558	0.213478	38.3667	57.1715	0.272519	3.55089	0.424803		86.7607	24.0923	0.0954426	0.0833856	52.7201	0.250822	22.7578		2.869	0.428518		64.4941	0.467592	34.016	0.594003		87.0088	24.6827		0.0590931	53.1776	0.176361	21.9043
2.85941	0.245496	38.3472	56.9069	0.28556	3.752	0.462839		86.8771	24.1299	0.0949117	0.0821788	52.6701	0.244793	22.7782		2.87285	0.428518		64.4941	0.467592	34.016	0.594003		87.1256	24.6827		0.0590931	53.1776	0.176361	21.9043
2.86325	0.245496	38.3472	56.9069	0.28556	3.752	0.462839		86.9936	24.1593	0.0983121	0.0826133	52.6387	0.236582	22.7846		2.87671	0.435731		64.7006	0.332036	34.1544	0.377048		87.2424	24.6827		0.0590931	53.1776	0.176361	21.9043
2.86708	0.245496	38.3472	56.9069	0.28556	3.752	0.462839		87.1101	24.098	0.101584	0.0847855	52.6536	0.238448	22.8235		2.88056	0.435731		64.7006	0.332036	34.1544	0.377048		87.3592	25.4865		0.0578892	52.9382	0.182538	21.3354
2.87091	0.245496	38.3472	56.9069	0.28556	3.752	0.462839		87.2265	24.0402	0.104796	0.081857	52.6718	0.24747	22.8538		2.88441	0.435731		64.7006	0.332036	34.1544	0.377048
2.87475	0.159201	38.2413	57.0337	0.266362	3.85219	0.447337		87.343	23.9825	0.108031	0.07895	52.6901	0.256464	22.8841		2.88826	0.435731		64.7006	0.332036	34.1544	0.377048
2.87858	0.159201	38.2413	57.0337	0.266362	3.85219	0.447337		87.4594	23.8965	0.108578	0.0759787	52.7188	0.267062	22.9332		2.89211	0.418463		64.96	0.474927	33.8404	0.306246
2.88241	0.159201	38.2413	57.0337	0.266362	3.85219	0.447337		87.5759	23.8347	0.10618	0.0724173	52.7719	0.271911	22.9429		2.89596	0.418463		64.96	0.474927	33.8404	0.306246
2.88625	0.159201	38.2413	57.0337	0.266362	3.85219	0.447337										2.89981	0.418463		64.96	0.474927	33.8404	0.306246
2.89008	0.226921	38.1659	57.165	0.247935	3.79161	0.402859										2.90366	0.293228		65.3139	0.5964	33.5131	0.283651
2.89391	0.226921	38.1659	57.165	0.247935	3.79161	0.402859										2.90751	0.293228		65.3139	0.5964	33.5131	0.283651
2.89774	0.226921	38.1659	57.165	0.247935	3.79161	0.402859
2.90158	0.224155	38.1971	56.9917	0.212063	3.96354	0.411476
2.90541	0.224155	38.1971	56.9917	0.212063	3.96354	0.411476
2.90924	0.224155	38.1971	56.9917	0.212063	3.96354	0.411476

## Sheet: FigS2
Fig.S2b					Fig.S2c
m0H (T)	E_T (V/m)				Nabra T (K/m)	E_T (V/m)		Nabra T (K/m)	E_T (V/m)		Nabra T (K/m)	E_T (V/m)
1259.88	0.00673941	-0.00253367	-0.00174248		974.139	0.00666261		1209.78	-0.00200634		1096.63	-0.00150686
1258.42	0.00667774	-0.00246279	-0.00174211		775.841	0.00529658		976.605	-0.00168005		887.782	-0.00123669
1256.05	0.00676608	-0.00222903	-0.00178921		585.371	0.00401511		748.142	-0.00130222		685.102	-0.000945237
1253.45	0.00671326	-0.00225754	-0.00191917		384.235	0.00269009		522.963	-0.00095791		466.246	-0.000658769
1250.85	0.00682593	-0.00221687	-0.00188009		184.295	0.0012853		280.403	-0.000487758		228.412	-0.000351937
1248.46	0.0067532	-0.00224968	-0.00189926
1245.76	0.00679405	-0.00238074	-0.00192848
1243.08	0.00672653	-0.00250232	-0.00190802
1240.61	0.00673485	-0.00241208	-0.00188424
1237.86	0.00677415	-0.00228196	-0.00183815
1235.05	0.00669634	-0.0022185	-0.00188562
1232.39	0.00674813	-0.00235055	-0.00189106
1229.61	0.0066711	-0.00226309	-0.0018929
1227.02	0.00665809	-0.0023465	-0.00189216
1224.12	0.00665471	-0.00229666	-0.00199761
1221.24	0.00665172	-0.00220933	-0.00198378
1218.55	0.00667227	-0.00220914	-0.00188055
1215.54	0.00668854	-0.00230341	-0.00185843
1212.55	0.00667904	-0.00234943	-0.00188147
1209.78	0.006694	-0.00244051	-0.00185704
1206.71	0.00675919	-0.00248347	-0.00179363
1203.63	0.00669816	-0.00246748	-0.00181446
1200.77	0.00673173	-0.00268005	-0.00177704
1197.6	0.00672978	-0.00275479	-0.00175695
1194.44	0.00676751	-0.00278751	-0.00176451
1191.47	0.00674826	-0.00282386	-0.00168709
1188.22	0.00670935	-0.00300634	-0.00162718
1184.9	0.00667475	-0.00284262	-0.00160506
1181.87	0.00676569	-0.00268862	-0.00159391
1178.52	0.00668698	-0.00242939	-0.00166912
1175.11	0.0067074	-0.00239769	-0.00169188
1172	0.00670428	-0.00226356	-0.00175732
1168.51	0.00663857	-0.00226223	-0.00166746
1165.03	0.00667071	-0.00208762	-0.00151898
1161.79	0.00668242	-0.00200488	-0.00139685
1158.17	0.00664781	-0.0020737	-0.00138653
1154.53	0.00659069	-0.00216134	-0.00159087
1151.2	0.00668138	-0.00262783	-0.00159999
1147.48	0.00663233	-0.00279779	-0.00168608
1143.74	0.00668893	-0.00239612	-0.00170202
1140.27	0.00666798	-0.00223258	-0.00169732
1136.45	0.00665692	-0.00248346	-0.00167437
1132.59	0.00659655	-0.00272486	-0.00174451
1128.99	0.00674019	-0.00263412	-0.00155934
1125.02	0.00667644	-0.00248346	-0.00143694
1121.01	0.0066266	-0.00247423	-0.00163621
1117.34	0.00671911	-0.00235124	-0.00174359
1113.23	0.00673147	-0.00221626	-0.00174055
1109.02	0.00671456	-0.00222575	-0.00173059
1105.22	0.00671339	-0.00223917	-0.00171797
1100.92	0.00665315	-0.00201851	-0.00164755
1096.63	0.00669049	-0.00190108	-0.0017411
1092.7	0.00667474	-0.00192134	-0.00171935
1088.26	0.00661737	-0.00204274	-0.00170451
1083.78	0.00670571	-0.00199603	-0.00160322
1079.68	0.00658328	-0.00194628	-0.00152349
1075.02	0.00668294	-0.00199656	-0.00154552
1070.44	0.00676335	-0.00219221	-0.0015458
1066.16	0.00674839	-0.0022899	-0.00156875
1061.35	0.00664144	-0.00259386	-0.0016234
1056.46	0.0067359	-0.00247706	-0.00152994
1052.02	0.00673121	-0.0023929	-0.00152828
1047.02	0.00671625	-0.00236704	-0.00167529
1042.44	0.00667748	-0.0021047	-0.00177235
1037.23	0.00672002	-0.00194322	-0.00170138
1032.06	0.00674656	-0.00175172	-0.00170147
1027.24	0.00665497	-0.00173737	-0.00175391
1021.9	0.00662335	-0.00182309	-0.00170257
1016.53	0.00674669	-0.00186726	-0.00156423
1011.47	0.00665744	-0.00202629	-0.00149603
1005.83	0.00672171	-0.00231319	-0.00162359
1000.09	0.00675541	-0.00220757	-0.00173106
994.873	0.00672262	-0.00222638	-0.00170552
989.064	0.00675762	-0.0020304	-0.00164709
983.083	0.00670311	-0.00219586	-0.00153317
977.607	0.00667722	-0.00194485	-0.00161898
971.494	0.00671586	-0.00195758	-0.00168239
965.226	0.00668164	-0.001778	-0.00170359
959.383	0.00668515	-0.00174452	-0.00169594
952.917	0.00666785	-0.00170685	-0.00158755
946.247	0.0067437	-0.0016977	-0.00152488
940.236	0.00670974	-0.0018591	-0.00149234
933.483	0.00670896	-0.00189843	-0.00155354
926.558	0.00669621	-0.00175175	-0.00157327
920.205	0.00661997	-0.00176648	-0.00157317
913.065	0.00665302	-0.00166969	-0.00155299
905.678	0.00671404	-0.00164593	-0.00154165
899.037	0.00666538	-0.00167548	-0.00162801
891.547	0.00673811	-0.0017784	-0.00170498
883.782	0.0066901	-0.00165101	-0.00160672
876.672	0.006675	-0.00162584	-0.00149483
868.846	0.00671078	-0.00160381	-0.00143667
860.826	0.00672509	-0.00176999	-0.00146571
853.395	0.00667422	-0.00185412	-0.00154534
845.009	0.00663051	-0.00204534	-0.00147354
836.528	0.00661711	-0.00192048	-0.00140211
827.967	0.00659343	-0.00189176	-0.00133851
819.365	0.00668984	-0.00196645	-0.00129427
811.284	0.00661333	-0.00197662	-0.00126994
802.346	0.00662062	-0.00189475	-0.00130469
794.191	0.00660409	-0.00193017	-0.00126773
785.07	0.00666837	-0.00180355	-0.00121906
775.659	0.00665783	-0.00169793	-0.00129971
767.186	0.00663025	-0.00147404	-0.00124515
757.682	0.00669309	-0.00133549	-0.00122367
748.142	0.00660344	-0.00122223	-0.0011786
739.306	0.00663285	-0.00119502	-0.00125123
729.05	0.00661021	-0.00105705	-0.00131749
719.457	0.00661229	-0.00117655	-0.00132026
710.487	0.0066884	-0.00116613	-0.00124192
700.282	0.00660683	-0.00128678	-0.00108477
690.187	0.00669829	-0.00141106	-0.00109473
681.102	0.00659928	-0.00165776	-0.00115786
670.65	0.00662647	-0.00148489	-0.00121473
660.399	0.00657612	-0.00153791	-0.0011303
651.198	0.00657118	-0.00131664	-0.00117039
640.522	0.00651796	-0.00123658	-0.00113749
630.037	0.00654958	-0.00130065	-0.00106541
620.524	0.00659655	-0.00126898	-0.00108956
609.766	0.00657092	-0.00118832	-0.00105242
599.144	0.00655426	-0.00104758	-0.000970479
589.493	0.00652252	-0.000992472	-0.00101325
578.566	0.00644003	-0.000947774	-0.001055
567.766	0.00640256	-0.0010387	-0.000955547
558.063	0.00638551	-0.00108544	-0.000973704
547.033	0.00641713	-0.000981815	-0.000904853
536.622	0.00624604	-0.000992433	-0.000942367
525.73	0.00623615	-0.00113057	-0.00098329
514.937	0.00612699	-0.00115419	-0.000939973
505.029	0.00602941	-0.00111644	-0.000928082
493.957	0.0059624	-0.000936152	-0.000901906
482.817	0.00590177	-0.000784085	-0.00090596
472.78	0.00571298	-0.000565264	-0.00102311
461.648	0.00566198	-0.000607063	-0.00108809
450.246	0.00556908	-0.000428566	-0.00103177
440.124	0.00536807	-0.00055307	-0.000956929
428.887	0.0053103	-0.000595508	-0.000838769
417.516	0.00510421	-0.000685004	-0.000858123
406.394	0.00496863	-0.000507571	-0.000825588
395.448	0.00477139	-0.000612013	-0.000723656
385.292	0.00468448	-0.000658406	-0.000611116
373.953	0.00460875	-0.000652166	-0.000539501
362.674	0.00447396	-0.000665902	-0.000525306
352.194	0.00431601	-0.000510843	-0.000581435
340.95	0.00416703	-0.000483041	-0.00053148
329.404	0.00408884	-0.000338171	-0.000524567
318.855	0.00384215	-0.000324606	-0.00050816
307.406	0.00376552	-0.00039964	-0.000516915
295.688	0.00371959	-0.00040329	-0.000409447
285.194	0.0033722	-0.000329257	-0.000464564
273.489	0.00340746	-0.000257661	-0.000530555
262.031	0.00318862	-0.00028618	-0.000491938
251.479	0.002982	-0.000244811	-0.000550187
239.885	0.00289041	-0.000312043	-0.000481522
228.412	0.00278281	-0.000287758	-0.000431937
217.871	0.00263006	-0.000230162	-0.000366772
205.886	0.00240836	-4.81605e-05	-0.000236077
194.345	0.00228801	-2.93849e-06	-0.000290365
183.809	0.0021968	-5.92632e-06	-0.000283267
171.904	0.00194114	-0.000115048	-0.000180315
160.413	0.0018835	-0.000130157	-0.000287693
149.066	0.00164709	-0.000199824	-0.000193311
137.444	0.00162783	-0.000235906	-0.000203911
125.963	0.00143775	-0.00030789	-0.000244187
115.708	0.0012474	-0.000174493	-0.000239768
103.571	0.00127069	-0.00010931	-0.000295991
92.222	0.00107735	-0.000122214	-0.000274698
81.7475	0.000892332	-0.000172476	-0.00017857
69.7806	0.000769249	-0.000201342	-0.000194053
58.1197	0.000576038	-0.000188163	-0.000202899
47.5913	0.000404295	-6.62817e-05	-0.00018465
36.0132	0.000274837	4.9867e-05	-0.000148429
24.4309	0.000107516	8.69392e-05	-0.00012087
13.3197	-4.60125e-05	-0.000116713	-0.000134973
1.75512	-0.000232068	-3.31573e-05	-8.61224e-05
-8.59139	-0.000247681	-3.5501e-05	-6.90738e-05
-20.5395	-0.00051128	-2.09513e-05	-2.3727e-05
-31.8233	-0.000614456	-0.000212297	0.000100331
-42.321	-0.000787501	-0.000281038	0.000134895
-54.1158	-0.000880268	-3.31848e-05	0.000193605
-65.7527	-0.000986567	0.00020982	0.000113325
-76.1641	-0.0011561	0.00017839	0.000142358
-87.0391	-0.00132966	0.000113282	0.000173142
-99.1618	-0.00158702	8.93145e-05	0.000238398
-109.958	-0.00160289	0.000294994	0.000213238
-121.568	-0.00177685	0.000305954	0.000254252
-133.231	-0.00197409	0.000352516	0.000305682
-143.841	-0.00204318	0.000355892	0.000271027
-155.099	-0.00214388	0.000476465	0.000336282
-166.987	-0.00224342	0.000394927	0.000292226
-177.374	-0.00234542	0.000606793	0.000301071
-189.045	-0.00263349	0.000794885	0.000421261
-200.038	-0.00276347	0.00106559	0.000436285
-211.56	-0.0028172	0.00112029	0.000307155
-221.927	-0.00308418	0.00100862	0.000434072
-233.713	-0.00325124	0.000816772	0.000409829
-244.989	-0.00330537	0.000834807	0.000384115
-255.325	-0.00356246	0.000939689	0.000493983
-267.086	-0.00352837	0.000807937	0.000537116
-278.533	-0.00374422	0.000588265	0.000490478
-288.795	-0.00388305	0.000792602	0.000369554
-300.437	-0.00396345	0.000666653	0.000399696
-311.778	-0.00413988	0.000878463	0.000589468
-321.976	-0.0041931	0.000961823	0.000717216
-333.311	-0.00445188	0.000959713	0.000762748
-344.583	-0.00444889	0.00113022	0.000758691
-354.848	-0.00469141	0.00111633	0.000779435
-366.427	-0.00478496	0.00121639	0.000807361
-377.62	-0.00494759	0.00113715	0.000697773
-387.758	-0.0050751	0.00102041	0.000713719
-399.342	-0.00517672	0.00114878	0.00075317
-410.522	-0.00524866	0.00127737	0.000738883
-420.613	-0.00536927	0.00133668	0.000735471
-431.786	-0.00556717	0.00141553	0.000771325
-443.024	-0.00568388	0.00141864	0.000791236
-452.931	-0.00566488	0.0014597	0.000871052
-464.401	-0.00592393	0.00153506	0.000906628
-475.439	-0.0058953	0.00159089	0.000904508
-485.257	-0.00605	0.00159561	0.000806905
-496.447	-0.00613626	0.00160284	0.000680634
-507.377	-0.00629187	0.00160184	0.000726996
-517.245	-0.00641872	0.00163829	0.000729297
-528.109	-0.00634677	0.00160454	0.000807366
-538.95	-0.00631685	0.0015502	0.00091262
-548.741	-0.00635289	0.00158651	0.000945249
-559.755	-0.00645138	0.00143172	0.000958523
-570.535	-0.00655299	0.00141975	0.00102544
-579.987	-0.0065742	0.00148253	0.00114784
-590.876	-0.00663184	0.0015031	0.00109217
-601.326	-0.00654818	0.0015517	0.000977051
-610.907	-0.00659163	0.00155515	0.00104581
-621.612	-0.00663549	0.001562	0.00121088
-632.045	-0.0065383	0.00147926	0.00123844
-641.266	-0.00666268	0.00144858	0.00116867
-651.8	-0.0067371	0.00143026	0.00125356
-662.084	-0.00663016	0.00155549	0.00128111
-671.143	-0.00666567	0.00150563	0.00126673
-681.507	-0.00667009	0.00160124	0.00124692
-691.368	-0.0066494	0.00180684	0.00129697
-700.491	-0.00667608	0.00189933	0.00132683
-710.61	-0.00660647	0.00194761	0.00139604
-720.453	-0.00661389	0.00190364	0.00138084
-729.222	-0.00672656	0.00185482	0.00136895
-739.066	-0.00673072	0.00169813	0.00142185
-748.649	-0.00659502	0.00176292	0.00144849
-757.193	-0.00673189	0.00167539	0.00139245
-766.879	-0.00672474	0.00165588	0.00139955
-776.272	-0.00663327	0.00196428	0.00146803
-784.607	-0.00671966	0.00212614	0.00161623
-793.921	-0.00676039	0.00222486	0.00163015
-803.032	-0.00669807	0.00231854	0.00159881
-810.933	-0.00678772	0.00222196	0.00160379
-819.968	-0.00662651	0.00228599	0.00148314
-828.794	-0.00667985	0.00222501	0.00147152
-836.465	-0.00675558	0.00217192	0.00148913
-845.213	-0.00675142	0.0022006	0.00145779
-853.702	-0.00660661	0.00207772	0.00146553
-861.138	-0.00666945	0.00213074	0.00157844
-869.491	-0.00671017	0.00210856	0.00157632
-877.637	-0.00668883	0.0022514	0.00160333
-884.771	-0.00671473	0.00228936	0.00163522
-892.793	-0.00667765	0.00219924	0.00167651
-900.461	-0.00666009	0.00217947	0.00162406
-907.393	-0.00669964	0.00214296	0.00158028
-914.997	-0.00671395	0.00224709	0.00160711
-922.415	-0.0066675	0.00214179	0.00168277
-928.947	-0.00668272	0.00231397	0.00172001
-936.276	-0.00669105	0.00246652	0.00172314
-943.242	-0.00666725	0.00254029	0.00169881
-949.549	-0.0066891	0.0025522	0.00179928
-956.532	-0.00672423	0.00249106	0.00189145
-963.227	-0.00669691	0.00236359	0.00179439
-969.199	-0.00673269	0.00236584	0.00174278
-975.765	-0.00665944	0.00222767	0.00175098
-982.26	-0.00664383	0.00235074	0.0018261
-988.389	-0.00668039	0.00247518	0.00190463
-994.302	-0.00656368	0.00241949	0.00190011
-1000.48	-0.00670615	0.00231754	0.00196638
-1005.92	-0.00674844	0.00234631	0.00199385
-1011.9	-0.00662496	0.00237289	0.00191689
-1017.78	-0.00671357	0.00235678	0.00188352
-1022.92	-0.00667466	0.00230442	0.0019203
-1028.69	-0.00671435	0.0021873	0.00199772
-1034.25	-0.00664071	0.00216994	0.00191459
-1039.27	-0.00666829	0.00219712	0.00187044
-1044.74	-0.00673074	0.00218087	0.00179366
-1050.24	-0.00669145	0.00224046	0.00178187
-1054.99	-0.00671695	0.00237419	0.00186224
-1060.1	-0.0066584	0.00244864	0.00190602
-1065.26	-0.00669809	0.00237026	0.00196519
-1069.84	-0.00663498	0.00234086	0.00188694
-1074.86	-0.00665619	0.00245974	0.00182058
-1079.79	-0.00667701	0.0024523	0.00186307
-1084.56	-0.0066856	0.00233981	0.00192454
-1089.09	-0.00667193	0.00238561	0.00196869
-1093.32	-0.00675806	0.00254018	0.00198252
-1097.87	-0.00675338	0.00248385	0.00202491
-1102.46	-0.00666556	0.00236507	0.00207985
-1106.76	-0.00666165	0.00257568	0.00209183
-1111.44	-0.00672306	0.00278267	0.00209846
-1115.71	-0.00679059	0.00290752	0.00209819
-1119.61	-0.00674232	0.0029562	0.00213552
-1124.02	-0.00668364	0.00285116	0.00217164
-1128.27	-0.00671552	0.00286745	0.00221616
-1132.1	-0.0066757	0.00293998	0.00228096
-1136.36	-0.00660584	0.00294708	0.00225128
-1140.43	-0.00675065	0.00289435	0.00226372
-1144.14	-0.0067392	0.00295665	0.00231211
-1148.19	-0.00671708	0.00296793	0.00228077
-1152.22	-0.00670836	0.00297041	0.00229828
-1155.8	-0.00675819	0.00297802	0.00226326
-1159.71	-0.00677875	0.00295341	0.00230408
-1163.57	-0.00678513	0.0030024	0.00223173
-1167.04	-0.00675533	0.00297921	0.00220335
-1170.8	-0.00671409	0.00294877	0.00215173
-1174.58	-0.00663602	0.00304935	0.0021955
-1177.93	-0.00676717	0.00305177	0.00225237
-1181.6	-0.00680581	0.00308567	0.00235302
-1185.47	-0.00677992	0.00316896	0.00240565
-1188.59	-0.00662184	0.00305295	0.00235155
-1192.13	-0.00669366	0.00287158	0.00229772
-1195.63	-0.00664161	0.0027678	0.00236159
-1199.05	-0.00664031	0.00269252	0.00238325
-1202.51	-0.00674206	0.0029567	0.00240297
-1205.42	-0.00677953	0.00312746	0.00238906
-1208.78	-0.00684471	0.00308496	0.00241035
-1212.11	-0.00685733	0.00287068	0.00238445
-1215.12	-0.0067457	0.00293668	0.00233163
-1218.36	-0.00675975	0.00303939	0.00224555
-1221.92	-0.00678811	0.00303843	0.00221043
-1224.73	-0.00674036	0.0028813	0.00227633
-1228.07	-0.00672592	0.00257025	0.00229099
-1230.86	-0.00679904	0.002439	0.00221734
-1234.12	-0.00665996	0.00254061	0.00225357
-1237.02	-0.00674232	0.00258986	0.00225845
-1239.87	-0.00669457	0.00271114	0.00228472
-1242.94	-0.00680048	0.00242946	0.0022862
-1245.94	-0.00679735	0.00270952	0.00228813
-1248.96	-0.00671291	0.00299236	0.00237404
-1251.71	-0.00674479	0.00300142	0.0024662
-1254.71	-0.00679736	0.0030215	0.00244408
-1255.98	-0.00674739	0.00253586	0.00222205
-1254.64	-0.00668702	0.00258616	0.00224131
-1252.19	-0.00676443	0.00257959	0.0023026
-1249.65	-0.00669248	0.00257811	0.00225099
-1247.22	-0.00670511	0.00246625	0.0022144
-1244.64	-0.00665853	0.00252992	0.00219098
-1241.96	-0.00675689	0.00253099	0.00224943
-1239.49	-0.00666503	0.00235297	0.00233386
-1236.84	-0.00675337	0.00227992	0.0023521
-1234.11	-0.00669339	0.00224892	0.00237976
-1231.56	-0.00668728	0.00252162	0.00227736
-1228.83	-0.0067349	0.00251227	0.00224482
-1226.02	-0.00672136	0.00252593	0.00224353
-1223.39	-0.00664915	0.00245029	0.00208067
-1220.56	-0.00681791	0.00233683	0.00212233
-1217.67	-0.00669833	0.00242354	0.00226454
-1214.98	-0.00673255	0.00228679	0.00223007
-1212.06	-0.00671017	0.00198773	0.00223662
-1209.07	-0.00671564	0.00208946	0.00223275
-1206.3	-0.00671199	0.00265536	0.00224547
-1203.25	-0.00668675	0.00290729	0.00217394
-1200.16	-0.00670184	0.00262302	0.00219007
-1197.33	-0.00671524	0.00233802	0.00210528
-1194.22	-0.00672435	0.00233394	0.00210178
-1191	-0.00670509	0.00244437	0.00216408
-1188.08	-0.00676702	0.00266417	0.00220639
-1184.74	-0.00667855	0.00251285	0.00224058
-1181.79	-0.00678771	0.00240302	0.00219201
-1178.55	-0.00676156	0.00235421	0.00214869
-1175.2	-0.00675947	0.00230095	0.00220233
-1172	-0.00669767	0.00242433	0.00221662
-1168.71	-0.00674269	0.00253015	0.00223127
-1165.24	-0.00668557	0.00264438	0.00220058
-1161.97	-0.00674464	0.00270282	0.00204915
-1158.42	-0.00664459	0.0027064	0.0020992
-1154.96	-0.00671276	0.00278806	0.00209625
-1151.53	-0.00677483	0.00280128	0.00208712
-1147.94	-0.00666359	0.00265843	0.00206067
-1144.2	-0.00672877	0.00273786	0.00202942
-1140.78	-0.00685185	0.00268826	0.00211191
-1137.11	-0.00673827	0.00269618	0.00228445
-1133.33	-0.00670457	0.00261883	0.00235957
-1129.67	-0.00672396	0.00222951	0.00231532
-1125.86	-0.00674035	0.00227166	0.00222601
-1121.88	-0.00672188	0.00219856	0.00222758
-1118.15	-0.00671615	0.00221723	0.00225495
-1114.15	-0.00671915	0.00231875	0.00221679
-1110.01	-0.00674062	0.00247493	0.00220859
-1106.23	-0.00678745	0.00268388	0.00221671
-1102.16	-0.00677184	0.00274054	0.00210454
-1097.88	-0.00673606	0.00267244	0.00200444
-1093.71	-0.00664251	0.00265302	0.00195006
-1089.49	-0.00670887	0.00272158	0.00193918
-1085.35	-0.00671265	0.00266479	0.00193882
-1080.98	-0.00657031	0.00266129	0.00193153
-1076.49	-0.00668793	0.00264473	0.00197826
-1072.22	-0.00662223	0.00263707	0.00196997
-1067.64	-0.0066502	0.00264083	0.00207236
-1062.96	-0.00667999	0.00263307	0.00214149
-1058.52	-0.00666881	0.00260938	0.00213504
-1053.77	-0.00669678	0.00250708	0.0021026
-1048.85	-0.00674713	0.00250061	0.00205098
-1044.24	-0.00677901	0.00242148	0.00202988
-1039.3	-0.0067055	0.00240162	0.00188978
-1034.22	-0.00682181	0.00244087	0.00187457
-1029.36	-0.00670029	0.0024767	0.0019084
-1024.2	-0.00679436	0.00251436	0.00189974
-1018.8	-0.00668416	0.00248083	0.00192084
-1013.77	-0.00673555	0.00257508	0.00192241
-1008.37	-0.00669978	0.00259112	0.00189937
-1002.74	-0.00670849	0.00244939	0.0019013
-997.443	-0.00673932	0.00240279	0.00191642
-991.874	-0.00671018	0.00240486	0.00191227
-985.99	-0.00673971	0.00249592	0.00191965
-980.425	-0.00672748	0.00250769	0.00189624
-974.265	-0.00666412	0.00243244	0.00195532
-968.097	-0.00671747	0.0024789	0.00190112
-962.465	-0.00675741	0.00248412	0.00184822
-956.133	-0.00673086	0.00242225	0.00192103
-949.686	-0.00670888	0.0023301	0.0018908
-943.705	-0.00670667	0.00237832	0.00184877
-936.999	-0.00670445	0.00223369	0.0017849
-930.25	-0.00664018	0.00221621	0.00180517
-923.957	-0.00677536	0.00223518	0.00185098
-916.901	-0.00668507	0.00227277	0.00177264
-909.709	-0.00665293	0.00225289	0.00169687
-903.075	-0.00666828	0.00233749	0.0016942
-895.701	-0.00659256	0.0023687	0.00172591
-888.071	-0.00668286	0.00233622	0.00181218
-881.137	-0.00667375	0.00228722	0.00181946
-873.385	-0.00662783	0.00224581	0.00167107
-865.445	-0.00660076	0.00225744	0.00162498
-858.153	-0.00668013	0.00215857	0.00163319
-850.014	-0.00668546	0.00219266	0.00161909
-841.576	-0.00663211	0.00217936	0.00156194
-833.958	-0.00664292	0.0021575	0.00153198
-825.422	-0.00662978	0.00206471	0.00153678
-816.729	-0.00664552	0.00197591	0.00150498
-807.945	-0.00660727	0.00206052	0.00149991
-799.422	-0.00674961	0.00208638	0.00152839
-791.164	-0.00664331	0.00212486	0.00148479
-782.204	-0.00668208	0.00207147	0.0014741
-772.986	-0.0067029	0.0020839	0.00154959
-764.307	-0.00671877	0.0020201	0.00152968
-754.992	-0.00670875	0.00202303	0.00143677
-745.371	-0.00663772	0.00200184	0.00143069
-736.452	-0.00672488	0.00203702	0.00150406
-726.904	-0.00659204	0.00196428	0.00151466
-717.016	-0.00666737	0.00191243	0.00151023
-707.759	-0.00652842	0.00194921	0.00145788
-697.746	-0.00664942	0.00194638	0.00144055
-687.657	-0.0066748	0.00197294	0.00139198
-678.393	-0.00663094	0.00198909	0.00137797
-668.371	-0.0065707	0.00195047	0.00126433
-658.137	-0.00672462	0.00187124	0.00136931
-648.533	-0.00661052	0.0018376	0.00143152
-638.269	-0.00660544	0.00184481	0.00133253
-627.822	-0.00665397	0.00178652	0.0012741
-617.937	-0.00654416	0.00165423	0.00116368
-607.362	-0.0065508	0.00165205	0.00109999
-596.805	-0.00661663	0.00166512	0.00108414
-587.098	-0.00653284	0.00158763	0.00113133
-576.702	-0.00663576	0.00162587	0.00111741
-565.875	-0.00646362	0.00161541	0.00104349
-555.86	-0.00644124	0.00163567	0.00101437
-545.196	-0.00633923	0.00157945	0.00105197
-534.301	-0.00630762	0.00156822	0.000992063
-524.149	-0.00619807	0.0015575	0.00101326
-513.098	-0.00614915	0.00155354	0.00103068
-502.256	-0.00601448	0.00159309	0.00100635
-492.09	-0.0059437	0.00151937	0.000933997
-481.2	-0.00580007	0.00140971	0.00105151
-470.146	-0.00576793	0.00136457	0.00101317
-459.821	-0.00568036	0.00142993	0.00094985
-448.841	-0.00548195	0.0014364	0.000971972
-437.656	-0.00542027	0.00144813	0.000882569
-427.312	-0.00522368	0.00145817	0.000865426
-416.239	-0.00503398	0.00143553	0.00079427
-404.88	-0.00500432	0.00140614	0.000822291
-394.367	-0.00487928	0.00149603	0.000793533
-383.197	-0.00476296	0.00158379	0.000776941
-371.859	-0.00467436	0.00145679	0.000689014
-361.299	-0.00447217	0.0012563	0.000678967
-350.142	-0.00431422	0.00133719	0.000685049
-338.752	-0.00425463	0.00133672	0.000617581
-328.149	-0.00403982	0.00129233	0.000576842
-316.816	-0.00401198	0.00131697	0.000544032
-305.339	-0.00379327	0.00128584	0.000580805
-294.659	-0.00374331	0.0012845	0.000606151
-283.297	-0.0035501	0.00124174	0.000542369
-271.685	-0.00345317	0.00119045	0.000570298
-261.102	-0.00333776	0.00116961	0.000522184
-249.677	-0.00310226	0.00111733	0.000454532
-238.04	-0.00301249	0.000890314	0.000462275
-226.369	-0.00285792	0.00076456	0.000495922
-215.326	-0.00269866	0.000691985	0.000386147
-203.708	-0.0025078	0.000887992	0.000365134
-193.272	-0.00234529	0.00104121	0.000388354
-181.322	-0.00227516	0.00110548	0.000411767
-170.023	-0.00215767	0.00100171	0.000406974
-159.271	-0.00200727	0.000921307	0.000367247
-147.757	-0.00192127	0.000704783	0.0002701
-135.894	-0.00171791	0.000728886	0.000405497
-124.541	-0.00158728	0.000798595	0.00038393
-114.055	-0.00149998	0.000850156	0.000302729
-102.053	-0.0013229	0.000744098	0.000289733
-90.4638	-0.00111303	0.000702796	0.000277566
-80.1088	-0.000929711	0.000732629	0.000233324
-68.1325	-0.000867131	0.000594877	0.000225398
-56.6815	-0.000741967	0.000610232	0.000178761
-46.0905	-0.000550577	0.000544387	6.43818e-05
-34.2778	-0.000399651	0.000449448	8.27216e-05
-22.8541	-0.000234935	0.000443065	1.14744e-05
-12.2832	-8.80573e-06	0.000492369	-5.76111e-06
-0.36379	1.05804e-05	0.000539738	-1.35915e-05
11.1241	0.000123386	0.000509504	2.16676e-06
21.5944	0.000262862	0.000563344	-3.26721e-05
33.5199	0.000420944	0.000559224	-1.0275e-05
44.906	0.000680641	0.000514072	-7.74658e-05
55.4432	0.000733725	0.000448736	-5.86625e-05
67.4702	0.000881269	0.000400467	-8.80672e-05
78.9826	0.000964539	0.000463114	-0.000166686
89.2989	0.00116751	0.000412401	-0.000139313
100.787	0.00132988	0.000355725	-0.00014346
112.667	0.00141732	0.000191986	-0.000130187
123.08	0.00155666	0.000227639	-7.98601e-05
135.013	0.00169159	-1.38817e-05	-0.000141151
146.29	0.00184707	-0.000148099	-0.000115252
156.808	0.00202102	-0.000186364	-0.000108251
168.658	0.00210845	-0.000111221	-0.000159219
178.934	0.00231311	7.83174e-05	-0.000197652
190.814	0.00250776	0.000142471	-0.000261066
202.02	0.00256318	0.000113554	-0.000375816
212.692	0.00276654	0.000112019	-0.000358213
223.947	0.0028757	1.3519e-05	-0.000404757
235.52	0.00300738	1.72284e-05	-0.000557482
246.239	0.00314854	6.12418e-05	-0.000499599
257.484	0.00327657	-2.30686e-05	-0.000373235
268.961	0.0035135	-9.46159e-05	-0.000487064
279.555	0.00360991	-0.000107927	-0.000467618
290.98	0.00368954	-0.000151816	-0.000461165
302.395	0.00386596	-0.00018609	-0.000453328
312.944	0.00403276	-0.000165619	-0.000467894
324.142	0.00411538	-0.000138121	-0.000438033
335.58	0.00430131	-0.000144117	-0.000538679
346.082	0.00443987	-0.000153658	-0.000536743
357.235	0.00457584	-0.000195738	-0.000512596
368.558	0.004736	-0.000195675	-0.000585131
379.141	0.00484347	-0.000220337	-0.00062209
390.232	0.00490983	-0.000280248	-0.000552964
401.572	0.00511748	-0.000161859	-0.000607621
412.001	0.00525006	-0.000200479	-0.000623013
423.047	0.00526463	-0.000256167	-0.000656744
434.218	0.00544197	-0.0002767	-0.000570568
444.599	0.00556583	-0.000371273	-0.000686425
455.537	0.0056802	-0.000435588	-0.000718774
466.751	0.00577856	-0.000381714	-0.000669648
477.036	0.0060017	-0.000428168	-0.00073103
487.915	0.00611385	-0.000499308	-0.000737391
499.023	0.00606285	-0.000664659	-0.000721077
509.25	0.00615718	-0.000909582	-0.000786147
519.957	0.00627427	-0.00086601	-0.000903201
530.875	0.00626022	-0.000663402	-0.000922834
540.937	0.00623797	-0.00080865	-0.000996477
551.768	0.0063552	-0.00101507	-0.000939976
562.489	0.00638695	-0.00111077	-0.00082449
572.417	0.00640204	-0.00139242	-0.000903016
582.957	0.00649221	-0.00118979	-0.000873522
593.698	0.00643743	-0.00118406	-0.000838132
603.552	0.00652525	-0.0010752	-0.000910482
613.908	0.00646618	-0.00115456	-0.000989746
624.39	0.00660045	-0.00100793	-0.00105887
634.13	0.00659213	-0.000849174	-0.00105638
644.31	0.00650496	-0.000751078	-0.00105104
654.672	0.0065678	-0.000716023	-0.0010421
664.222	0.00663012	-0.000724266	-0.001088
674.259	0.006662	-0.000756219	-0.001188
684.514	0.00654308	-0.00084814	-0.00130192
693.872	0.00662609	-0.00103947	-0.00130128
703.665	0.00662843	-0.00108483	-0.00119114
713.666	0.00659902	-0.00121508	-0.00113593
722.71	0.00659265	-0.000994624	-0.00115455
732.478	0.00659577	-0.000833734	-0.00118579
742.229	0.00663324	-0.000808918	-0.0012128
751.044	0.00665744	-0.000846516	-0.00116081
760.543	0.00665575	-0.000918349	-0.00115335
770.047	0.00662921	-0.00103141	-0.00114192
778.758	0.00657404	-0.00105733	-0.00123962
787.948	0.00655049	-0.00119293	-0.00126183
797.046	0.00656337	-0.0012335	-0.00132626
805.5	0.00662166	-0.00131776	-0.00129963
814.288	0.00664664	-0.00139308	-0.00128018
823.205	0.00660058	-0.00138972	-0.00138331
831.358	0.00666642	-0.00143282	-0.00137548
839.882	0.00665015	-0.00127539	-0.00130718
848.338	0.00666772	-0.00101904	-0.00133714
856.249	0.00658198	-0.000910306	-0.00132221
864.522	0.00658484	-0.000932025	-0.00128857
872.594	0.00657027	-0.000958702	-0.00134553
880.727	0.00661073	-0.00100943	-0.00136433
888.209	0.0065691	-0.00107145	-0.00130534
896.07	0.00665653	-0.00111594	-0.00132663
902.966	0.0065959	-0.00114404	-0.0014082
910.787	0.00675268	-0.00117335	-0.00134433
918.328	0.00658315	-0.00121835	-0.00140903
924.915	0.00659967	-0.00129909	-0.00147281
932.33	0.0066659	-0.00149266	-0.00152811
939.52	0.00668619	-0.00148031	-0.00152093
945.819	0.00664365	-0.00145773	-0.00148074
952.721	0.00678963	-0.00137463	-0.00145613
960.188	0.0067251	-0.00130361	-0.00142608
965.999	0.00665692	-0.00135243	-0.00150489
972.563	0.00662999	-0.00131139	-0.00146663
979.112	0.00665965	-0.00132649	-0.00157207
984.825	0.00658692	-0.00145986	-0.0016082
991.202	0.00660644	-0.00144788	-0.00159106
997.458	0.00662882	-0.00146386	-0.00156986
1002.97	0.00668867	-0.00160757	-0.00161493
1008.98	0.00671339	-0.00170593	-0.00158497
1014.89	0.00667344	-0.00164517	-0.00155742
1020.41	0.00673512	-0.00171905	-0.00152027
1026.03	0.00666954	-0.00202377	-0.00150386
1031.31	0.00660475	-0.00179655	-0.00141815
1036.75	0.00670051	-0.00179529	-0.00144995
1042.26	0.00657105	-0.0019371	-0.00160801
1047.35	0.00665133	-0.00175985	-0.00167622
1052.59	0.00661138	-0.00168713	-0.00155815
1057.94	0.00665341	-0.00150706	-0.00156875
1062.69	0.00654099	-0.00141757	-0.00148543
1067.7	0.00658289	-0.00137492	-0.00154451
1072.81	0.00656155	-0.00140286	-0.00171907
1077.42	0.00663168	-0.00146892	-0.00179806
1082.23	0.00668619	-0.00149115	-0.00166101
1087.07	0.00660123	-0.00141904	-0.00162691
1091.52	0.00663636	-0.00153626	-0.00167437
1096.14	0.00661789	-0.00162353	-0.00162073
1100.84	0.00674539	-0.00173684	-0.00167871
1105.13	0.00661737	-0.00186996	-0.00171613
1109.62	0.00664222	-0.00200501	-0.00168175
1114.07	0.00665848	-0.00190639	-0.00152617
1118.24	0.00666499	-0.00187825	-0.00147437
1122.45	0.0065838	-0.00164408	-0.00159197
1126.81	0.0066832	-0.00143929	-0.00163474
1130.81	0.00663897	-0.0015188	-0.00175272
1134.94	0.00659161	-0.00160151	-0.00177557
1139.14	0.00654958	-0.00169999	-0.00181502
1143.01	0.00661646	-0.0016866	-0.00184138
1146.99	0.00665913	-0.00171542	-0.00181871
1151.01	0.00664053	-0.0017864	-0.00178378
1154.77	0.00670922	-0.00176776	-0.00179899
1158.62	0.00670896	-0.00170789	-0.00181917
1162.48	0.00669817	-0.00183818	-0.0017141
1166.12	0.006678	-0.00191327	-0.00172553
1169.84	0.00654399	-0.00200007	-0.00174258
1173.98	0.00655635	-0.00174994	-0.00171557
1177.16	0.00650209	-0.00164967	-0.00164783
1180.84	0.0066322	-0.00160294	-0.00165741
1184.53	0.00662101	-0.00166878	-0.0017482
1187.83	0.00666668	-0.001643	-0.00181161
1191.41	0.00668359	-0.00176584	-0.00188609
1194.99	0.00670051	-0.00175605	-0.0019001
1198.14	0.00667006	-0.00170114	-0.00188738
1201.66	0.00666967	-0.0017105	-0.00185042
1205.08	0.00662713	-0.0016478	-0.00176332
1208.48	0.00662856	-0.00167949	-0.00183917
1211.6	0.00663714	-0.00168544	-0.00189475
1214.92	0.00667435	-0.00167913	-0.00191963
1218.04	0.00665926	-0.00171519	-0.00195125
1221.58	0.00666199	-0.00169019	-0.0018435
1224.37	0.00669049	-0.00175373	-0.00180074
1227.61	0.00660592	-0.00175106	-0.00183078
1231.01	0.00667305	-0.0017174	-0.00190756
1233.74	0.00663272	-0.00181119	-0.00180959
1237.06	0.00671612	-0.00190192	-0.00176986
1239.73	0.00660358	-0.00180481	-0.00171493
1242.74	0.00668606	-0.00183527	-0.00155234
1245.79	0.00674019	-0.00184958	-0.00176747
1248.62	0.00670896	-0.00190197	-0.00189254
1251.58	0.00675047	-0.0018821	-0.00189595
1254.77	0.00666811	-0.00196941	-0.00202683
1257.34	0.00668515	-0.00207751	-0.00186323

## Sheet: FigS4
Fig.S4e				Fig.S4f				Fig.S4g			Fig.S4h			Fig.S4m				Fig.S4n				Fig.S4o			Fig.S4p
x (mm)	A at 10Hz (mK)	A at 2 Hz (mK)		x (mm)	f at 10Hz (deg)	f at 2Hz (deg)		f (Hz)	A_ave (mK)		f (Hz)	f_ave (deg)		x (mm)	A at 10Hz (mK)	A at 2 Hz (mK)		x (mm)	f at 10Hz (deg)	f at 2Hz (deg)		f (Hz)	A_ave (mK)		f (Hz)	f_ave (deg)
7650	19.2513	317.583		7650	231.038	61.5784		0.2	182.803		0.2	23.2227		7650	19.8592	168.452		7650	250.458	70.8519		0.2	228.961		0.2	24.7933
7635	20.0729	322.227		7635	228.651	61.1292		0.5	169.386		0.5	49.9091		7635	19.2929	169.184		7635	249.142	69.9771		0.5	188.218		0.5	51.4004
7620	20.1148	325.185		7620	227.642	60.7784		1	111.523		1	81.9337		7620	19.1268	169.886		7620	247.325	69.1825		1	121.709		1	78.6943
7605	20.6107	327.937		7605	226.673	60.5498		2	55.7755		2	114.859		7605	18.8296	171.46		7605	245.589	68.3487		2	63.671		2	106.586
7590	21.0317	332.87		7590	225.065	60.1762		5	21.8188		5	151.488		7590	18.6349	173.064		7590	243.645	67.4457		5	27.6676		5	140.053
7575	21.4799	333.822		7575	222.642	59.7477		10	13.878		10	178.374		7575	18.8002	174.942		7575	241.603	66.6207		10	18.624		10	166.404
7560	21.5683	331.533		7560	221.763	59.4038								7560	18.6311	176.816		7560	239.713	65.7506
7545	22.0683	333.754		7545	220.334	59.0108								7545	18.5347	178.564		7545	237.554	64.8462
7530	22.898	337.824		7530	218.272	58.5401								7530	18.5343	180.559		7530	235.473	64.0309
7515	23.4682	340.677		7515	217.6	58.3378								7515	18.5079	181.741		7515	233.12	63.1495
7500	24.4058	346.995		7500	216.16	58.0283								7500	18.847	183.772		7500	231.057	62.2582
7485	24.7938	341.203		7485	214.97	57.7949								7485	18.7523	185.636		7485	228.65	61.4144
7470	25.1789	344.205		7470	214.028	57.5678								7470	19.1066	186.833		7470	226.657	60.6464
7455	25.2931	342.31		7455	212.493	57.1714								7455	19.059	188.669		7455	224.497	59.8027
7440	26.189	343.412		7440	211.782	56.9241								7440	19.3548	190.878		7440	222.455	58.9495
7425	26.9655	345.598		7425	210.739	56.5233								7425	19.95	192.471		7425	220.315	58.1666
7410	27.0025	346.582		7410	209.644	56.2178								7410	20.1518	193.887		7410	218.26	57.3833
7395	28.2578	348.85		7395	208.175	55.8575								7395	20.395	195.994		7395	216.225	56.624
7380	28.3409	351.862		7380	206.53	55.3494								7380	20.8164	196.756		7380	214.313	55.8677
7365	29.3395	355.179		7365	204.582	55.178								7365	21.1521	198.539		7365	212.282	55.1246
7350	30.3157	357.807		7350	203.157	54.7819								7350	21.6805	199.899		7350	210.226	54.3893
7335	30.6844	353.329		7335	201.805	54.3884								7335	22.4963	201.846		7335	208.325	53.7025
7320	31.7534	358.034		7320	200.146	54.1628								7320	23.0242	203.736		7320	206.525	52.985
7305	32.926	359.677		7305	198.566	53.7233								7305	23.3693	206.475		7305	204.831	52.286
7290	33.9338	358.931		7290	197.191	53.4822								7290	24.4512	208.333		7290	203.154	51.6388
7275	34.1811	357.408		7275	196.566	53.2787								7275	25.0294	210.302		7275	201.557	50.9526
7260	35.3696	359.706		7260	195.133	52.7091								7260	25.7923	212.757		7260	200.146	50.3031
7245	36.8616	365.675		7245	194.057	52.3398								7245	26.8087	214.929		7245	198.666	49.679
7230	37.854	367.465		7230	192.889	52.0781								7230	27.6751	217.372		7230	197.362	48.9895
7215	38.6885	367.758		7215	192.097	51.5689								7215	28.1399	220.357		7215	195.998	48.3656
7200	39.9656	374.634		7200	190.771	51.2746								7200	28.7153	222.497		7200	194.891	47.7156
7185	41.7122	373.773		7185	189.57	50.8949								7185	29.5898	224.379		7185	193.682	47.1243
7170	42.8113	372.864		7170	188.882	50.4654								7170	30.5517	227.355		7170	192.444	46.5651
7155	43.8461	376.814		7155	187.863	50.3508								7155	31.4528	230.222		7155	191.283	45.9873
7140	44.81	378.146		7140	187.636	50.034								7140	32.331	232.819		7140	190.195	45.4013
7125	45.6018	378.179		7125	186.952	49.7285								7125	33.4246	235.653		7125	189.087	44.8894
7110	45.9387	377.819		7110	186.302	49.7018								7110	34.0749	238.253		7110	187.867	44.2919
7095	46.7107	374.346		7095	185.359	49.4115								7095	34.8991	239.811		7095	186.757	43.8125
7080	46.9808	371.486		7080	184.638	49.0857								7080	35.7884	241.864		7080	185.738	43.2619
7065	48.7487	372.173		7065	183.741	48.8586								7065	36.8794	244.071		7065	184.636	42.7631
7050	49.7334	375.143		7050	183.078	48.5723								7050	38.0558	246.627		7050	183.564	42.2506
7035	52.1071	380.559		7035	181.637	48.1803								7035	38.8847	248.084		7035	182.544	41.7643
7020	53.4371	388.767		7020	180.872	47.9835								7020	39.4838	250.69		7020	181.353	41.2557
7005	56.2729	390.507		7005	179.501	47.4825								7005	40.6909	254.332		7005	180.396	40.7482
6990	58.6799	397.591		6990	178.306	47.1562								6990	41.7283	256.498		6990	179.422	40.3079
6975	60.2718	399.166		6975	177.239	46.9374								6975	42.6832	259.466		6975	178.52	39.8578
6960	61.9415	394.899		6960	176.381	46.4137								6960	43.7692	262.683		6960	177.49	39.3665
6945	63.556	396.228		6945	175.446	46.1798								6945	44.5876	265.139		6945	176.659	38.9453
6930	65.2603	398.629		6930	175.024	45.9451								6930	45.7955	268.122		6930	175.858	38.4727
6915	66.9649	400.132		6915	174.425	45.7008								6915	47.0646	271.196		6915	175.014	38.0939
6900	68.4089	401.105		6900	173.713	45.3368								6900	48.5266	273.563		6900	174.091	37.7052
6885	70.0557	405.576		6885	173.057	45.0888								6885	49.6731	274.86		6885	173.11	37.3497
6870	72.3721	409.288		6870	172.424	44.8486								6870	50.752	278.052		6870	172.291	36.9058
6855	73.4713	416.139		6855	171.535	44.6756								6855	52.2788	281.004		6855	171.363	36.4798
6840	75.9447	420.954		6840	171.015	44.2566								6840	53.4926	283.11		6840	170.378	36.1906
6825	78.4459	424.582		6825	170.114	43.9643								6825	54.8775	285.831		6825	169.388	35.8286
6810	80.2658	428.689		6810	169.839	43.7794								6810	56.3068	289.021		6810	168.547	35.4195
6795	82.0511	436.133		6795	169.085	43.4812								6795	57.3661	292.089		6795	167.6	35.048
6780	85.0514	441.58		6780	168.394	43.1261								6780	59.0459	294.713		6780	166.652	34.6921
6765	87.8246	443.448		6765	167.519	42.9981								6765	60.5254	296.698		6765	165.76	34.3584
6750	89.2336	442.976		6750	166.722	42.7993								6750	61.7937	299.277		6750	164.822	34.0299
6735	91.4843	445.534		6735	165.669	42.5687								6735	63.7177	302.507		6735	163.873	33.6471
6720	92.7347	442.072		6720	164.692	42.3538								6720	65.1321	305.107		6720	163.049	33.3334
6705	93.9868	437.782		6705	163.726	42.0528								6705	67.0203	309.032		6705	162.169	33.0031
6690	96.9204	439.835		6690	162.736	41.7565								6690	69.0362	311.377		6690	161.312	32.743
6675	98.868	438.335		6675	162.066	41.6375								6675	70.673	314.013		6675	160.4	32.3943
6660	99.8299	433.047		6660	161.022	41.3756								6660	72.1269	316.59		6660	159.538	32.0748
6645	101.753	432.138		6645	160.282	41.2158								6645	74.0687	319.127		6645	158.782	31.7721
6630	104.446	430.528		6630	159.243	40.9809								6630	75.7472	321.688		6630	157.882	31.4968
6615	106.479	428.237		6615	158.002	40.6656								6615	77.9754	323.398		6615	157.032	31.2422
6600	108.902	431.675		6600	157.188	40.42								6600	79.6176	326.195		6600	156.088	30.9262
6585	112.132	435.589		6585	155.905	40.0988								6585	81.5783	328.032		6585	155.317	30.6857
6570	115.995	442.696		6570	155.07	39.7782								6570	83.3517	330.696		6570	154.448	30.3598
6555	119.584	444.775		6555	153.533	39.3863								6555	86.1715	333.115		6555	153.631	30.2053
6540	123.075	440.965		6540	152.39	39.0906								6540	88.2813	336.173		6540	152.865	29.8758
6525	124.476	439.652		6525	151.262	38.7077								6525	90.7626	339.448		6525	152.127	29.6336
6510	129.318	447.735		6510	150.09	38.4443								6510	92.9361	341.606		6510	151.386	29.3677
6495	134.687	455.111		6495	148.235	38.0165								6495	94.8627	343.278		6495	150.54	29.149
6480	139.428	460.492		6480	145.151	37.3306								6480	97.3454	344.955		6480	149.841	28.8909
6465	142.937	468.941		6465	141.539	36.3677								6465	100.035	345.453		6465	149.036	28.7158
6450	147.67	485.794		6450	136.948	35.1858								6450	103.025	346.891		6450	148.196	28.518
6435	152.85	502.099		6435	131.627	33.8578								6435	105.379	350.358		6435	147.255	28.2396
6420	157.229	524.312		6420	124.943	32.2699								6420	108.438	352.678		6420	146.6	28.0376
6405	164.856	550.739		6405	118.031	30.6082								6405	111.837	355.812		6405	145.91	27.7957
6390	170.026	567.845		6390	111.547	29.0335								6390	114.196	357.531		6390	145.273	27.5694
6375	173.447	599.184		6375	100.687	26.8996								6375	117.668	358.973		6375	144.471	27.3751
6360	185.118	656.869		6360	83.7062	24.1555								6360	120.535	360.483		6360	143.731	27.2067
6345	218.588	733.159		6345	63.7696	21.0691								6345	124.381	361.551		6345	142.947	26.9808
6330	275.727	819.27		6330	48.7774	18.2585								6330	127.672	362.621		6330	142.184	26.7413
6315	338.915	900.037		6315	39.7043	16.2124								6315	131.769	365.023		6315	141.544	26.5302
6300	393.423	964.233		6300	34.6476	14.7382								6300	136.05	367.629		6300	140.548	26.308
6285	430.861	1008.45		6285	32.0612	13.8072								6285	140.891	371.645		6285	139.483	25.9608
6270	452.517	1033.45		6270	30.8306	13.1495								6270	147.287	376.907		6270	137.958	25.5521
6255	457.347	1037.36		6255	30.7164	12.8763								6255	154.526	386.973		6255	135.653	24.8632
6240	446.581	1027.57		6240	31.37	12.8694								6240	164.619	403.68		6240	132.042	23.8665
6225	421.996	993.447		6225	32.8009	13.0284								6225	169.929	427.854		6225	125.775	22.2806
6210	390.26	946.656		6210	34.7996	13.2797								6210	165.773	473.121		6210	112.366	19.8629
6195	353.554	896.995		6195	37.5246	13.7236								6195	167.895	553.995		6195	86.0898	16.6005
6180	312.668	837.975		6180	41.3951	14.4357								6180	212.505	658.207		6180	58.4677	13.6429
6165	267.866	762.932		6165	46.7401	15.2273								6165	285.939	761.574		6165	42.3443	11.5646
6150	225.002	685.753		6150	53.3599	16.2571								6150	358.584	849.154		6150	34.1681	10.1772
6135	196.846	630.56		6135	60.3255	17.3055								6135	419.381	917.972		6135	29.735	9.25289
6120	173.548	585.362		6120	67.9703	18.5815								6120	460.341	961.987		6120	27.4254	8.65162
6105	152.077	533.594		6105	76.6709	19.8141								6105	481.234	983.34		6105	26.3795	8.32432
6090	133.183	480.98		6090	86.1532	21.375								6090	480.886	979.402		6090	26.2978	8.20095
6075	119.485	436.202		6075	95.415	23.0445								6075	461.129	953.777		6075	27.2169	8.29573
6060	108.905	398.254		6060	103.989	24.6515								6060	425.657	909.222		6060	29.099	8.53715
6045	100.464	365.221		6045	111.43	26.2094								6045	380.405	851.438		6045	32.0077	8.93653
6030	93.4686	331.656		6030	118.651	28.0471								6030	331.988	788.403		6030	35.9133	9.47688
6015	89.1513	300.712		6015	126.101	29.9624								6015	284.61	721.915		6015	40.9271	10.1283
6000	85.7038	273.445		6000	134.251	32.7359								6000	241.576	658.329		6000	46.8828	10.8774
5985	81.5612	243.586		5985	141.057	35.735								5985	205.533	598.672		5985	53.9239	11.6999
5970	78.2985	220.978		5970	146.891	38.742								5970	174.166	541.435		5970	61.9831	12.6035
5955	75.1255	200.063		5955	152.258	42.2992								5955	149.935	490.43		5955	70.8011	13.5778
5940	70.7455	182.881		5940	156.935	46.1438								5940	131.672	444.712		5940	79.9864	14.6183
5925	66.2762	164.673		5925	162.082	50.8645								5925	117.562	402.732		5925	89.3773	15.775
5910	59.8303	147.589		5910	167.209	55.9142								5910	107.146	364.66		5910	98.4668	16.9331
5895	54.6689	135.539		5895	171.782	61.4227								5895	98.7549	330.497		5895	107.127	18.2089
5880	50.6717	124.514		5880	175.362	66.9362								5880	92.8894	299.342		5880	115.138	19.6305
5865	47.1365	116.767		5865	179.603	73.4481								5865	88.0814	271.874		5865	122.467	21.1226
5850	42.9524	109.423		5850	183.03	81.5437								5850	83.1886	246.199		5850	128.948	22.8181
5835	38.5182	104.529		5835	188.145	91.3204								5835	79.5651	222.765		5835	134.834	24.6248
5820	33.8477	102.43		5820	193.121	101.081								5820	75.102	201.833		5820	139.985	26.6084
5805	29.1263	102.517		5805	199.174	109.376								5805	70.4828	182		5805	144.748	28.8619
5790	26.3162	104.403		5790	205.689	117.362								5790	66.7589	164.089		5790	149.013	31.4239
[truncated: 386 more rows]

## Sheet: FigS6
Fig.S6c				Fig.S6d				Fig.S6e				Fig.S6f
[truncated: 7 more rows]

[truncated: 2 more sheets: FigS7, FigS8]
